# Supplementary material for: Genomic comparison of serogroups O159 and O170 with other Vibrio cholerae serogroups
Source: BMC Genomics. 2019 Mar 25;20:241. doi: 10.1186/s12864-019-5603-7 (PMC6434791; doi:10.1186/s12864-019-5603-7)
Supplement: Supplementary file 1 — O-PS genes annotations. The detailed information for each gene in the O-PS genetic regions from the different serogroups, such as its position in the O-PS genetic regions and the functional annotations of the genes. (XLSX 91 kb) [file 12864_2019_5603_MOESM1_ESM.xlsx]

## Sheet: O1_N16961
Start	Stop	Strand	Color	Annotation
1	945	-	yellow	WP_000587795.1 ADP-L-glycero-D-mannoheptose-6-epimerase [Vibrio cholerae] NP_229897.1 ADP-L-glycero-D-manno-heptose-6-epimerase [Vibrio cholerae O1 biovar El Tor str. N16961] Q06963.1 RecName: Full=ADP-L-glycero-D-manno-heptose-6-epimerase; AltName: Full=ADP-L-glycero-beta-D-manno-heptose-6-epimerase; Short=ADP-glyceromanno-heptose 6-epimerase; Short=ADP-hep 6-epimerase; Short=AGME A5F3Z4.1 RecNa…
1387	2784	+	blue	WP_001894734.1 mannose-1-phosphate guanyltransferase [Vibrio cholerae] Q07024.2 RecName: Full=Putative mannose-1-phosphate guanylyltransferase; AltName: Full=GDP-mannose pyrophosphorylase; Short=GMP; Short=GMPP AAF93417.1 mannose-1-phosphate guanylyltransferase [Vibrio cholerae O1 biovar El Tor str. N16961] EAZ73750.1 mannose-1-phosphate guanylyltransferase [Vibrio cholerae NCTC 8457] ABQ22123.1 …
2787	4178	+	blue	WP_000661577.1 phosphomannomutase/phosphoglucomutase [Vibrio cholerae] NP_229899.1 phosphomannomutase [Vibrio cholerae O1 biovar El Tor str. N16961] Q06951.1 RecName: Full=Phosphomannomutase; Short=PMM CAA42135.1 rfbB [Vibrio cholerae] AAF93418.1 phosphomannomutase [Vibrio cholerae O1 biovar El Tor str. N16961] EAZ73763.1 phosphomannomutase [Vibrio cholerae NCTC 8457] ABQ20335.1 phosphomannomutas…
4181	5302	+	blue	WP_001036868.1 GDP-mannose 4,6-dehydratase [Vibrio cholerae] NP_229900.1 GDP-mannose 4,6-dehydratase [Vibrio cholerae O1 biovar El Tor str. N16961] Q06952.1 RecName: Full=GDP-mannose 4,6-dehydratase; AltName: Full=GDP-D-mannose dehydratase CAA42136.1 rfbD [Vibrio cholerae] AAF93419.1 GDP-mannose 4,6-dehydratase [Vibrio cholerae O1 biovar El Tor str. N16961] EAZ73762.1 GDP-mannose 4,6-dehydratase …
5313	6416	+	blue	WP_000613529.1 aminotransferase DegT [Vibrio cholerae] NP_229901.1 perosamine synthase [Vibrio cholerae O1 biovar El Tor str. N16961] AAF93420.1 perosamine synthase [Vibrio cholerae O1 biovar El Tor str. N16961] EAZ73571.1 perosamine synthase [Vibrio cholerae NCTC 8457] EAZ73760.1 perosamine synthase [Vibrio cholerae NCTC 8457] EAZ77909.1 perosamine synthase [Vibrio cholerae B33] ABQ19842.1 peros…
6422	7804	+	blue	ABQ19683.1 rfbG protein [Vibrio cholerae O395] ACP08302.1 rfbG protein [Vibrio cholerae O395]
7797	8570	+	blue	CAA42139.1 rfbH [Vibrio cholerae] EEY42276.1 O-antigen export system permease protein [Vibrio cholerae RC27] EGR06809.1 ABC-2 type transporter family protein [Vibrio cholerae HC-49A2] EGS73051.1 ABC-2 type transporter family protein [Vibrio cholerae HC-38A1] EHH75854.1 ABC-2 type transporter family protein [Vibrio cholerae HC-06A1] EHH76617.1 ABC-2 type transporter family protein [Vibrio cholerae…
8572	9324	+	blue	WP_001894740.1 sugar ABC transporter [Vibrio cholerae] NP_229904.1 lipopolysaccharide/O-antigen transport protein [Vibrio cholerae O1 biovar El Tor str. N16961] AAF93423.1 lipopolysaccharide/O-antigen transport protein [Vibrio cholerae O1 biovar El Tor str. N16961] EAZ73752.1 lipopolysaccharide/O-antigen transport protein [Vibrio cholerae NCTC 8457] EAZ77898.1 lipopolysaccharide/O-antigen transpo…
9363	9605	+	blue	WP_001894741.1 acyl carrier protein [Vibrio cholerae] NP_229905.1 acyl carrier protein [Vibrio cholerae O1 biovar El Tor str. N16961] AAF93424.1 acyl carrier protein, putative [Vibrio cholerae O1 biovar El Tor str. N16961] EAZ73767.1 acyl carrier protein, putative [Vibrio cholerae NCTC 8457] EAZ77901.1 acyl carrier protein, putative [Vibrio cholerae B33] ABQ21672.1 putative acyl carrier protein […
9611	11026	+	blue	WP_000117645.1 rfbL protein [Vibrio cholerae] NP_229906.1 RfbL protein [Vibrio cholerae O1 biovar El Tor str. N16961] CAA42142.1 rfbL [Vibrio cholerae] AAF93425.1 rfbL protein [Vibrio cholerae O1 biovar El Tor str. N16961] EAZ73546.1 RfbL protein [Vibrio cholerae NCTC 8457] EAZ73758.1 rfbL protein [Vibrio cholerae NCTC 8457] EAZ77927.1 rfbL protein [Vibrio cholerae B33] ABQ19981.1 rfbL protein [V…
11035	12159	+	blue	WP_000916246.1 alcohol dehydrogenase [Vibrio cholerae] NP_229907.1 iron-containing alcohol dehydrogenase [Vibrio cholerae O1 biovar El Tor str. N16961] AAF93426.1 iron-containing alcohol dehydrogenase family protein RfbM [Vibrio cholerae O1 biovar El Tor str. N16961] EAZ73556.1 iron-containing alcohol dehydrogenase family protein RfbM [Vibrio cholerae NCTC 8457] EAZ73751.1 iron-containing alcohol…
12150	14627	+	blue	WP_001144972.1 acyl-CoA reductase [Vibrio cholerae] NP_229908.1 acyl protein synthase/acyl-CoA reductase RfbN [Vibrio cholerae O1 biovar El Tor str. N16961] AAF93427.1 acyl protein synthase/acyl-CoA reductase RfbN [Vibrio cholerae O1 biovar El Tor str. N16961] EAZ73561.1 acyl protein synthase/acyl-CoA reductase RfbN [Vibrio cholerae NCTC 8457] EAZ73753.1 acyl protein synthase/acyl-CoA reductase R…
14697	15263	+	blue	ACD74772.1 WbeO, partial [Vibrio cholerae O1]
15651	15848	+	blue	WP_000004310.1 ISAs1 family transposase, partial [Vibrio cholerae] CAA42147.1 rfbQ [Vibrio cholerae] EAZ73563.1 H repeat-associated protein YhhI [Vibrio cholerae NCTC 8457] EAZ73759.1 conserved hypothetical protein, degenerate [Vibrio cholerae NCTC 8457] EAZ77906.1 conserved hypothetical protein, degenerate [Vibrio cholerae B33] EEO11661.1 transposase [Vibrio cholerae RC9] EEO18570.1 transposase …
15855	16559	+	blue	CAA42148.1 rfbR [Vibrio cholerae] EAZ73545.1 transposase (IS4 family) [Vibrio cholerae NCTC 8457] EAZ73757.1 transposase (IS4 family) [Vibrio cholerae NCTC 8457] EAZ77902.1 transposase (IS4 family) [Vibrio cholerae B33] EEO00736.1 transposase [Vibrio cholerae 12129(1)] EEO06914.1 transposase [Vibrio cholerae TM 11079-80] EEO11660.1 transposase [Vibrio cholerae RC9] EEO18569.1 transposase [Vibrio …
16914	17177	+	blue	WP_014378711.1 rfbT [Vibrio cholerae] AFC57124.1 RfbT-related protein [Vibrio cholerae IEC224]
17220	17528	+	blue	WP_000167033.1 MULTISPECIES: transposase [Vibrio] BAE71362.1 hypothetical protein [Vibrio cholerae O139] BAE71366.1 hypothetical protein [Vibrio cholerae O139] EAZ74222.1 transposase OrfAB, subunit A [Vibrio cholerae NCTC 8457] EET91009.1 hypothetical protein VCH_002221 [Vibrio cholera CIRS 101] EET91604.1 hypothetical protein VCH_002837 [Vibrio cholera CIRS 101] EET91865.1 hypothetical protein V…
17525	18397	+	blue	WP_076611429.1 IS3 family transposase ISVch4 [Vibrio cholerae]
18394	19077	+	blue	AAF93433.1 rfbT protein [Vibrio cholerae O1 biovar El Tor str. N16961]
19112	20224	-	blue	KNA57392.1 glycosyltransferase [Vibrio cholerae 2740-80]
20232	22097	-	blue	WP_000494952.1 mannosyltransferase [Vibrio cholerae] NP_229916.1 mannosyltransferase [Vibrio cholerae O1 biovar El Tor str. N16961] CAA69127.1 mannosyl-transferase [Vibrio cholerae] AAF93435.1 mannosyl-transferase [Vibrio cholerae O1 biovar El Tor str. N16961] EAZ73569.1 mannosyl-transferase [Vibrio cholerae NCTC 8457] EAZ73755.1 mannosyl-transferase [Vibrio cholerae NCTC 8457] EAZ77915.1 mannosy…
22250	23221	+	blue	WP_000433078.1 UDP-glucose 4-epimerase [Vibrio cholerae] NP_229918.1 UDP-glucose 4-epimerase [Vibrio cholerae O1 biovar El Tor str. N16961] AAF93437.1 UDP-glucose 4-epimerase [Vibrio cholerae O1 biovar El Tor str. N16961] EAZ73549.1 UDP-glucose 4-epimerase [Vibrio cholerae NCTC 8457] EAZ73749.1 UDP-glucose 4-epimerase [Vibrio cholerae NCTC 8457] EAZ77933.1 UDP-glucose 4-epimerase [Vibrio cholerae…
23229	23783	+	blue	KKP10584.1 lipid carrier : UDP-N-acetylgalactosaminyltransferase [Vibrio cholerae]
23977	25293	+	yellow	WP_001894750.1 MBL fold hydrolase [Vibrio cholerae] NP_229920.1 hypothetical protein VC0264 [Vibrio cholerae O1 biovar El Tor str. N16961] AAF93439.1 conserved hypothetical protein [Vibrio cholerae O1 biovar El Tor str. N16961] EAZ73552.1 conserved hypothetical protein [Vibrio cholerae NCTC 8457] EAZ77922.1 conserved hypothetical protein [Vibrio cholerae B33] ACP04579.1 conserved hypothetical pro…

## Sheet: O12_1587
Start	Stop	Strand	Color	Annotation
1	939	-	yellow	WP_000587794.1 ADP-glyceromanno-heptose 6-epimerase [Vibrio cholerae] KNH56421.1 ADP-glyceromanno-heptose 6-epimerase [Vibrio cholerae 1587]
1178	2242	+	limegreen	WP_000699472.1 dTDP-glucose 4,6-dehydratase [Vibrio cholerae] KNH56422.1 dTDP-glucose 4,6-dehydratase [Vibrio cholerae 1587]
2266	3162	+	limegreen	WP_053044948.1 glucose-1-phosphate thymidylyltransferase, partial [Vibrio cholerae] KNH56329.1 glucose-1-phosphate thymidylyltransferase, partial [Vibrio cholerae 1587]
3159	4049	+	limegreen	WP_000986517.1 NAD(P)-dependent oxidoreductase [Vibrio cholerae] KNH56330.1 RmlD substrate binding domain-containing protein [Vibrio cholerae 1587]
4049	4594	+	limegreen	WP_000864157.1 dTDP-4-dehydrorhamnose 3,5-epimerase [Vibrio cholerae] AAO88920.1 dTDP-6-deoxy-D-glucose-3,5-epimerase [Vibrio cholerae] KNH56331.1 dTDP-4-dehydrorhamnose 3,5-epimerase [Vibrio cholerae 1587]
4594	5373	+	limegreen	WP_000855325.1 hypothetical protein [Vibrio cholerae] KNH56332.1 ABC-2 type transporter [Vibrio cholerae 1587]
5363	6568	+	limegreen	WP_000949463.1 ABC transporter ATP-binding protein [Vibrio cholerae] KNH56333.1 ABC transporter ATP-binding protein [Vibrio cholerae 1587]
6579	7484	+	limegreen	WP_001893207.1 hypothetical protein [Vibrio cholerae] KNH56334.1 methyltransferase domain-containing protein [Vibrio cholerae 1587]
7510	9450	+	limegreen	WP_001052622.1 hypothetical protein [Vibrio cholerae] KNH56335.1 hypothetical protein A55_0254 [Vibrio cholerae 1587]
9452	10666	+	limegreen	WP_001099899.1 hypothetical protein [Vibrio cholerae] KNH56336.1 glycosyl transferase [Vibrio cholerae 1587]
10676	11560	+	limegreen	WP_000997683.1 hypothetical protein [Vibrio cholerae] KNH56337.1 glycosyltransferase [Vibrio cholerae 1587]
11654	13501	+	limegreen	WP_001194337.1 hypothetical protein [Vibrio cholerae] KNH56338.1 hypothetical protein A55_0257 [Vibrio cholerae 1587]
13483	14265	+	limegreen	WP_000031009.1 hypothetical protein [Vibrio cholerae] KNH56339.1 hypothetical protein A55_0258 [Vibrio cholerae 1587]
14262	15074	+	limegreen	WP_000623663.1 xylose isomerase [Vibrio cholerae] KNH56340.1 hypothetical protein A55_0259 [Vibrio cholerae 1587]
15078	15428	+	limegreen	WP_000871579.1 hypothetical protein [Vibrio cholerae] KNH56341.1 small Multidrug Resistance protein [Vibrio cholerae 1587] KQA14264.1 multidrug transporter [Vibrio cholerae] KQA80232.1 multidrug transporter [Vibrio cholerae] KQA87688.1 multidrug transporter [Vibrio cholerae]
15432	16550	+	limegreen	WP_000800958.1 amino acid oxidase [Vibrio cholerae] KNH56342.1 FAD dependent oxidoreductase [Vibrio cholerae 1587]
16547	17554	+	limegreen	WP_000747910.1 glycosyl transferase family 2 [Vibrio cholerae] KNH56343.1 glycosyl transferase [Vibrio cholerae 1587]
17554	18342	+	limegreen	WP_001222476.1 hypothetical protein [Vibrio cholerae] KNH56344.1 dolichyl-phosphate beta-D-mannosyltransferase [Vibrio cholerae 1587]
18834	20342	-	limegreen	KNH56345.1 hypothetical protein A55_0263 [Vibrio cholerae 1587]
20365	21114	-	limegreen	WP_000765199.1 glycosyl transferase [Vibrio cholerae] KNH56346.1 hypothetical protein A55_0264 [Vibrio cholerae 1587]
21114	22988	-	blue	WP_000494946.1 nucleoside-diphosphate sugar epimerase [Vibrio cholerae] KNA44856.1 polysaccharide biosynthesis protein [Vibrio cholerae MZO-2] KNH56347.1 polysaccharide biosynthesis protein [Vibrio cholerae 1587] OEC28784.1 nucleoside-diphosphate sugar epimerase [Vibrio cholerae]
23141	24112	+	blue	WP_000433079.1 NAD-dependent dehydratase [Vibrio cholerae] KNA44857.1 NAD dependent epimerase/dehydratase [Vibrio cholerae MZO-2] KNH56348.1 NAD dependent epimerase/dehydratase [Vibrio cholerae 1587] OEC28785.1 NAD-dependent dehydratase [Vibrio cholerae]
24120	24674	+	blue	KKP10584.1 lipid carrier : UDP-N-acetylgalactosaminyltransferase [Vibrio cholerae]
24724	25500	-	limegreen	WP_000550378.1 serine protease [Vibrio cholerae] KNH56350.1 hypothetical protein A55_0269 [Vibrio cholerae 1587]
25797	28004	-	limegreen	WP_000847917.1 WbfB protein [Vibrio cholerae] KNH56351.1 hypothetical protein A55_0270 [Vibrio cholerae 1587]
28001	28771	-	limegreen	WP_000920089.1 polysaccharide synthesis [Vibrio cholerae] KNH56352.1 WbfC protein [Vibrio cholerae 1587]
28771	29493	-	limegreen	ABI85352.1 hypothetical protein [Vibrio cholerae]
29524	29799	-	limegreen	--unknown
30244	31401	+	limegreen	WP_000039412.1 polysaccharide export protein Wza [Vibrio cholerae] KNH56355.1 polysaccharide biosynthesis/export protein [Vibrio cholerae 1587]
31650	32162	+	limegreen	EEO15210.1 low molecular weight protein-tyrosine-phosphatase wzb [Vibrio cholerae TMA 21] KNA44865.1 phosphotyrosine protein phosphatase [Vibrio cholerae MZO-2]
32272	34437	+	limegreen	WP_000126835.1 tyrosine protein kinase [Vibrio cholerae] KNH56357.1 exopolysaccharide transporter [Vibrio cholerae 1587]
34483	35685	+	limegreen	KNH56358.1 dTDP-glucose 4,6-dehydratase, partial [Vibrio cholerae 1587]
35666	36406	+	limegreen	WP_053044949.1 glucose-1-phosphate thymidylyltransferase [Vibrio cholerae]
36582	37805	+	limegreen	WP_053044946.1 hypothetical protein [Vibrio cholerae] KNH56317.1 polysaccharide biosynthesis protein [Vibrio cholerae 1587]
37802	38830	+	limegreen	WP_000725633.1 hypothetical protein [Vibrio cholerae] KNH56318.1 hypothetical protein A55_4142 [Vibrio cholerae 1587]
38808	39887	+	limegreen	WP_000560204.1 hypothetical protein [Vibrio cholerae]
39891	41069	+	limegreen	WP_000237017.1 hypothetical protein [Vibrio cholerae] KNH56320.1 hypothetical protein A55_4144 [Vibrio cholerae 1587]
41038	41907	+	limegreen	WP_000660886.1 hypothetical protein [Vibrio cholerae] KNH56321.1 glycosyl transferase, family 2 [Vibrio cholerae 1587]
41904	42956	+	limegreen	WP_000799838.1 hypothetical protein [Vibrio cholerae] KNH56322.1 glycosyl transferase, group 1 [Vibrio cholerae 1587]
43015	44022	+	limegreen	WP_000876448.1 NAD-dependent epimerase [Vibrio cholerae] KNH56323.1 NAD dependent epimerase/dehydratase [Vibrio cholerae 1587]
44043	45209	+	limegreen	WP_001027801.1 UDP-glucose 6-dehydrogenase [Vibrio cholerae] KNH56324.1 nucleotide sugar dehydrogenase [Vibrio cholerae 1587]
45340	46437	-	limegreen	WP_042981860.1 undecaprenyl-phosphate alpha-N-acetylglucosaminyl 1-phosphate transferase [Vibrio cholerae] KNH56325.1 undecaprenyl-phosphate alpha-N-acetylglucosaminyl 1-phosphatetransferase [Vibrio cholerae 1587]
46895	47269	+	limegreen	WP_000505976.1 hypothetical protein [Vibrio cholerae] KNH56326.1 hypothetical protein A55_4150 [Vibrio cholerae 1587]
47309	48691	+	yellow	WP_001903648.1 MBL fold metallo-hydrolase [Vibrio cholerae] KNA44877.1 metallo-beta-lactamase superfamily protein [Vibrio cholerae MZO-2]

## Sheet: O14_MZO-2
Start	Stop	Strand	Color	Annotation
1	939	-	yellow	WP_000587803.1 ADP-glyceromanno-heptose 6-epimerase [Vibrio cholerae] EJH65789.1 ADP-glyceromanno-heptose 6-epimerase [Vibrio cholerae HE-25] EMQ71617.1 ADP-glyceromanno-heptose 6-epimerase [Vibrio cholerae O1 str. NHCC-008D] KNA44837.1 ADP-glyceromanno-heptose 6-epimerase [Vibrio cholerae MZO-2] KNA52604.1 ADP-glyceromanno-heptose 6-epimerase [Vibrio cholerae AM-19226] OEC28766.1 ADP-glyceromann…
1178	2242	+	limegreen	WP_000699473.1 dTDP-glucose 4,6-dehydratase [Vibrio cholerae] KNA44838.1 dTDP-glucose 4,6-dehydratase [Vibrio cholerae MZO-2] OEC28767.1 dTDP-glucose 4,6-dehydratase [Vibrio cholerae]
2266	3144	+	limegreen	WP_000676091.1 glucose-1-phosphate thymidylyltransferase [Vibrio cholerae] KNA44839.1 glucose-1-phosphate thymidylyltransferase [Vibrio cholerae MZO-2] OEC28768.1 glucose-1-phosphate thymidylyltransferase [Vibrio cholerae]
3141	4031	+	limegreen	WP_000986516.1 NAD(P)-dependent oxidoreductase [Vibrio cholerae] KNA44840.1 RmlD substrate binding domain-containing protein [Vibrio cholerae MZO-2] OEC28769.1 dTDP-4-dehydrorhamnose reductase [Vibrio cholerae]
4031	4576	+	limegreen	WP_000864154.1 dTDP-4-dehydrorhamnose 3,5-epimerase [Vibrio cholerae] KNA44841.1 dTDP-4-dehydrorhamnose 3,5-epimerase [Vibrio cholerae MZO-2] OEC28770.1 dTDP-4-dehydrorhamnose 3,5-epimerase [Vibrio cholerae]
4611	5399	+	limegreen	WP_054251293.1 sugar ABC transporter permease [Vibrio cholerae] OEC28771.1 sugar ABC transporter permease [Vibrio cholerae]
5389	6714	+	limegreen	WP_000095585.1 ABC transporter ATP-binding protein [Vibrio cholerae] KNA44843.1 polysaccharide/polyol phosphate ABC transporter ATP-binding protein [Vibrio cholerae MZO-2] OEC28772.1 hypothetical protein BFX12_01265 [Vibrio cholerae]
6727	8202	+	limegreen	WP_000873302.1 hypothetical protein [Vibrio cholerae] ABI85331.1 hypothetical protein [Vibrio cholerae] KNA44844.1 hypothetical protein A5A_020240 [Vibrio cholerae MZO-2] OEC28773.1 hypothetical protein BFX12_01270 [Vibrio cholerae]
8209	10116	+	limegreen	WP_000855099.1 SAM-dependent methyltransferase [Vibrio cholerae] ABI85332.1 hypothetical protein [Vibrio cholerae] KNA44845.1 methyltransferase domain-containing protein [Vibrio cholerae MZO-2] OEC28774.1 glycosyl transferase family 1 [Vibrio cholerae]
10120	12198	+	limegreen	KNA44846.1 glycosyl transferase [Vibrio cholerae MZO-2]
12199	13296	+	limegreen	WP_000870004.1 hypothetical protein [Vibrio cholerae] EMQ71626.1 putative glycosyltransferase [Vibrio cholerae O1 str. NHCC-008D] KNA44847.1 hypothetical protein A5A_020243 [Vibrio cholerae MZO-2] OEC28775.1 hypothetical protein BFX12_01285 [Vibrio cholerae]
13443	13697	+	limegreen	WP_001271437.1 hypothetical protein [Vibrio cholerae] KNA44848.1 GtrA-like protein [Vibrio cholerae MZO-2] OEC28776.1 hypothetical protein BFX12_01290 [Vibrio cholerae]
13697	14578	+	limegreen	WP_000434941.1 hypothetical protein [Vibrio cholerae] KNA44849.1 hypothetical protein A5A_020244 [Vibrio cholerae MZO-2] OEC28777.1 GNAT family N-acetyltransferase [Vibrio cholerae]
14578	15312	+	limegreen	WP_001028938.1 PIG-L family deacetylase [Vibrio cholerae] EMQ71628.1 glcNAc-PI de-N-acetylase family [Vibrio cholerae O1 str. NHCC-008D] KNA44850.1 GlcNAc-PI de-N-acetylase [Vibrio cholerae MZO-2] OEC28778.1 hypothetical protein BFX12_01300 [Vibrio cholerae]
15312	16166	+	limegreen	WP_000861596.1 3-hydroxybutyryl-CoA dehydrogenase [Vibrio cholerae] ABI85338.1 3-hydroxybutyryl-CoA dehydrogenase [Vibrio cholerae] EMQ71629.1 3-hydroxybutyryl-CoA dehydrogenase [Vibrio cholerae O1 str. NHCC-008D] KNA44851.1 3-hydroxyacyl-CoA dehydrogenase [Vibrio cholerae MZO-2] OEC28779.1 3-hydroxybutyryl-CoA dehydrogenase [Vibrio cholerae]
16181	18502	+	limegreen	WP_000215240.1 hypothetical protein [Vibrio cholerae] KNA44852.1 hypothetical protein A5A_020247 [Vibrio cholerae MZO-2] OEC28780.1 hypothetical protein BFX12_01310 [Vibrio cholerae]
18519	19487	+	limegreen	WP_000572041.1 glycosyl transferase family 2 [Vibrio cholerae] ABI85343.1 putative glycosyltransferase family 2 [Vibrio cholerae] KNA44853.1 glycosyl transferase [Vibrio cholerae MZO-2] OEC28781.1 glycosyl transferase family 2 [Vibrio cholerae]
19527	20654	+	limegreen	WP_000598726.1 UDP-N-acetylglucosamine 2-epimerase (non-hydrolyzing) [Vibrio cholerae] ABI85344.1 UDP-N-acetylglucosamine 2-epimerase [Vibrio cholerae] KNA44854.1 UDP-N-acetylglucosamine 2-epimerase [Vibrio cholerae MZO-2] OEC28782.1 UDP-N-acetylglucosamine 2-epimerase [Vibrio cholerae]
20666	21451	-	limegreen	WP_000765200.1 hypothetical protein [Vibrio cholerae] KNA44855.1 hypothetical protein A5A_020250 [Vibrio cholerae MZO-2] OEC28783.1 glycosyl transferase [Vibrio cholerae]
21451	23325	-	blue	WP_000494946.1 nucleoside-diphosphate sugar epimerase [Vibrio cholerae] KNA44856.1 polysaccharide biosynthesis protein [Vibrio cholerae MZO-2] KNH56347.1 polysaccharide biosynthesis protein [Vibrio cholerae 1587] OEC28784.1 nucleoside-diphosphate sugar epimerase [Vibrio cholerae]
23478	24449	+	blue	WP_000433079.1 NAD-dependent dehydratase [Vibrio cholerae] KNA44857.1 NAD dependent epimerase/dehydratase [Vibrio cholerae MZO-2] KNH56348.1 NAD dependent epimerase/dehydratase [Vibrio cholerae 1587] OEC28785.1 NAD-dependent dehydratase [Vibrio cholerae]
24457	25011	+	blue	KKP10584.1 lipid carrier : UDP-N-acetylgalactosaminyltransferase [Vibrio cholerae]
25061	25837	-	limegreen	WP_000550380.1 serine protease [Vibrio cholerae] KNA44859.1 hypothetical protein A5A_020254 [Vibrio cholerae MZO-2] OEC28787.1 trypsin [Vibrio cholerae]
25987	26103	+	limegreen	--unknown
26134	28341	-	limegreen	WP_000847918.1 WbfB protein [Vibrio cholerae] KNA44860.1 hypothetical protein A5A_020255 [Vibrio cholerae MZO-2] OEC28788.1 hypothetical protein BFX12_01350 [Vibrio cholerae]
28338	29108	-	limegreen	WP_000920093.1 polysaccharide synthesis [Vibrio cholerae] KNA44861.1 WbfC protein [Vibrio cholerae MZO-2] OEC28789.1 polysaccharide synthesis [Vibrio cholerae]
29108	29797	-	limegreen	KNA44862.1 hypothetical protein A5A_020257 [Vibrio cholerae MZO-2]
29861	30136	-	limegreen	--unknown
30581	31738	+	limegreen	WP_000039413.1 polysaccharide export protein Wza [Vibrio cholerae] EEO15211.1 polysaccharide export lipoprotein wza [Vibrio cholerae TMA 21] EMQ71642.1 periplasmic protein involved in capsular polysaccharide export [Vibrio cholerae O1 str. NHCC-008D] KFD97884.1 polysaccharide biosynthesis/export family protein [Vibrio cholerae] KNA44864.1 polysaccharide biosynthesis/export protein [Vibrio cholera…
31955	32467	+	limegreen	EEO15210.1 low molecular weight protein-tyrosine-phosphatase wzb [Vibrio cholerae TMA 21] KNA44865.1 phosphotyrosine protein phosphatase [Vibrio cholerae MZO-2]
32577	34742	+	limegreen	WP_000126832.1 tyrosine protein kinase [Vibrio cholerae] KNA44866.1 exopolysaccharide transporter [Vibrio cholerae MZO-2] OEC28794.1 tyrosine-protein kinase [Vibrio cholerae]
34975	36450	+	limegreen	KNA44867.1 polysaccharide biosynthesis protein [Vibrio cholerae MZO-2]
36437	37447	+	limegreen	KNA44868.1 glycosyl transferase [Vibrio cholerae MZO-2]
37464	37634	+	limegreen	WP_000787019.1 nitroreductase [Vibrio cholerae] OEC28795.1 nitroreductase [Vibrio cholerae]
37775	38500	+	limegreen	WP_000787019.1 nitroreductase [Vibrio cholerae] OEC28795.1 nitroreductase [Vibrio cholerae]
38518	39648	+	limegreen	WP_000684374.1 hypothetical protein [Vibrio cholerae] KNA44869.1 hypothetical protein A5A_020264 [Vibrio cholerae MZO-2] OEC28796.1 polysaccharide pyruvyl transferase [Vibrio cholerae]
39638	40585	+	limegreen	WP_000431807.1 glycosyl transferase [Vibrio cholerae] KNA44870.1 exopolysaccharide biosynthesis protein [Vibrio cholerae MZO-2] OEC28797.1 glycosyl transferase [Vibrio cholerae]
40594	41736	+	limegreen	WP_000866659.1 UDP-N-acetylglucosamine 2-epimerase (non-hydrolyzing) [Vibrio cholerae] KNA44871.1 UDP-N-acetylglucosamine 2-epimerase [Vibrio cholerae MZO-2] OEC28798.1 UDP-N-acetylglucosamine 2-epimerase [Vibrio cholerae]
41733	42872	+	limegreen	WP_000111549.1 glycosyl transferase family 1 [Vibrio cholerae] KNA44872.1 glycosyl transferase [Vibrio cholerae MZO-2] OEC28799.1 glycosyl transferase family 1 [Vibrio cholerae]
43185	44420	+	limegreen	WP_001903644.1 hypothetical protein [Vibrio cholerae] KNA44873.1 hypothetical protein A5A_020268 [Vibrio cholerae MZO-2] OEC28800.1 ABC transporter ATP-binding protein [Vibrio cholerae]
44610	45749	+	limegreen	WP_033837783.1 glycosyl transferase [Vibrio cholerae] KNA44874.1 glycosyl transferase [Vibrio cholerae MZO-2] OEC28801.1 glycosyl transferase [Vibrio cholerae]
45821	46828	-	limegreen	WP_001280156.1 exopolysaccharide biosynthesis protein [Vibrio cholerae] KNA44875.1 sugar transferase [Vibrio cholerae MZO-2] OEC28802.1 exopolysaccharide biosynthesis protein [Vibrio cholerae]
47036	47182	+	limegreen	KFD97889.1 hypothetical protein DN34_2575 [Vibrio cholerae]
47456	47821	+	limegreen	KNA44876.1 hypothetical protein A5A_020271 [Vibrio cholerae MZO-2]
47861	49243	+	yellow	WP_001903648.1 MBL fold metallo-hydrolase [Vibrio cholerae] KNA44877.1 metallo-beta-lactamase superfamily protein [Vibrio cholerae MZO-2]

## Sheet: O16_877-163
Start	Stop	Strand	Color	Annotation
1	945	-	yellow	WP_057642955.1 ADP-glyceromanno-heptose 6-epimerase [Vibrio cholerae] KQA29412.1 ADP-L-glycero-D-manno-heptose-6-epimerase [Vibrio cholerae O16 str. 877-163]
1164	2117	+	limegreen	WP_000096298.1 chain-length determining protein [Vibrio cholerae] EGS72888.1 chain length determinant family protein [Vibrio cholerae BJG-01] EMP95079.1 chain length determinant protein [Vibrio cholerae O1 str. 87395]
2105	2308	+	limegreen	WP_055064617.1 chain-length determining protein [Vibrio metoecus] KQB01584.1 chain-length determining protein [Vibrio metoecus]
2407	3531	+	limegreen	WP_057642954.1 UDP-N-acetylglucosamine 2-epimerase (non-hydrolyzing) [Vibrio cholerae] KQA29411.1 UDP-N-acetylglucosamine 2-epimerase [Vibrio cholerae O16 str. 877-163]
3627	4892	+	limegreen	WP_057642951.1 UDP-N-acetyl-D-mannosamine dehydrogenase [Vibrio cholerae] KQA29410.1 UDP-N-acetyl-D-mannosaminuronic acid dehydrogenase [Vibrio cholerae O16 str. 877-163]
4892	6082	+	limegreen	WP_057642948.1 UDP-N-acetylglucosamine 4,6-dehydratase [Vibrio cholerae] KQA29409.1 UDP-N-acetylglucosamine 4,6-dehydratase [Vibrio cholerae O16 str. 877-163]
6095	7237	+	limegreen	WP_057642945.1 aminotransferase DegT [Vibrio cholerae] KQA29408.1 aminotransferase DegT [Vibrio cholerae O16 str. 877-163]
7234	7827	+	limegreen	WP_057642942.1 acetyltransferase [Vibrio cholerae] KQA29407.1 acetyltransferase [Vibrio cholerae O16 str. 877-163]
7824	8906	+	limegreen	WP_057642940.1 mannose-1-phosphate guanylyltransferase [Vibrio cholerae] KQA29406.1 mannose-1-phosphate guanylyltransferase [Vibrio cholerae O16 str. 877-163]
8899	10008	+	limegreen	WP_057642933.1 hypothetical protein [Vibrio cholerae] KQA29405.1 hypothetical protein F546_05500 [Vibrio cholerae O16 str. 877-163]
9980	11260	+	limegreen	WP_057642931.1 hypothetical protein [Vibrio cholerae] KQA29404.1 hypothetical protein F546_05495 [Vibrio cholerae O16 str. 877-163]
11262	13007	+	limegreen	WP_057642928.1 hypothetical protein [Vibrio cholerae] KQA29403.1 hypothetical protein F546_05490 [Vibrio cholerae O16 str. 877-163]
13188	14447	+	limegreen	WP_057642925.1 hypothetical protein [Vibrio cholerae] KQA29402.1 hypothetical protein F546_05485 [Vibrio cholerae O16 str. 877-163]
14526	15161	+	limegreen	WP_077641447.1 glycosyl transferase family 1 [Salinivibrio sp. IB574] OOF18197.1 glycosyl transferase family 1 [Salinivibrio sp. IB574]
15133	16206	+	limegreen	WP_057642922.1 hypothetical protein [Vibrio cholerae] KQA29401.1 hypothetical protein F546_05475 [Vibrio cholerae O16 str. 877-163]
16255	17355	+	limegreen	WP_077641449.1 LPS biosynthesis protein [Salinivibrio sp. IB574] OOF18199.1 LPS biosynthesis protein [Salinivibrio sp. IB574]
17352	17966	+	limegreen	WP_057642917.1 imidazole glycerol phosphate synthase subunit HisH [Vibrio cholerae] KQA29399.1 imidazole glycerol phosphate synthase [Vibrio cholerae O16 str. 877-163]
17959	18723	+	limegreen	WP_057642914.1 imidazole glycerol phosphate synthase subunit HisF [Vibrio cholerae] KQA29398.1 imidazole glycerol phosphate synthase [Vibrio cholerae O16 str. 877-163]
18734	20854	+	limegreen	WP_057642912.1 dehydrogenase [Vibrio cholerae] KQA29397.1 dehydrogenase [Vibrio cholerae O16 str. 877-163]
20904	22361	+	limegreen	WP_024703435.1 heparinase [Vibrio parahaemolyticus]
22531	23754	+	limegreen	WP_057642910.1 glycosyl transferase family 1 [Vibrio cholerae] KQA29396.1 glycosyl transferase family 1 [Vibrio cholerae O16 str. 877-163]
24126	25160	+	red	WP_046127219.1 ISAs1 family transposase [Vibrio cholerae]
25211	26278	-	limegreen	WP_057642907.1 undecaprenyl-phosphate alpha-N-acetylglucosaminyl 1-phosphate transferase [Vibrio cholerae] KQA29395.1 UDP-phosphate N-acetylglucosaminyl 1-phosphate transferase [Vibrio cholerae O16 str. 877-163]
26680	27996	+	yellow	WP_057642906.1 MBL fold metallo-hydrolase [Vibrio cholerae] KQA29394.1 metallo-beta-lactamase [Vibrio cholerae O16 str. 877-163]

## Sheet: O27_10432-62 
Start	Stop	Strand	Color	Annotation
1	945	-	yellow	WP_046127221.1 ADP-L-glycero-D-mannoheptose-6-epimerase [Vibrio cholerae] AKB08216.1 ADP-glyceromanno-heptose 6-epimerase [Vibrio cholerae]
1170	2291	+	limegreen	WP_046127220.1 chain-length determining protein [Vibrio cholerae] AKB06463.1 chain length determinant family protein [Vibrio cholerae]
2710	3075	-	limegreen	--unknown
3168	3584	+	limegreen	AKB07306.1 transposase DDE domain protein [Vibrio cholerae]
3686	4720	+	red	WP_046127219.1 ISAs1 family transposase [Vibrio cholerae]
4803	5993	+	limegreen	WP_046127218.1 UDP-N-acetylglucosamine 4,6-dehydratase [Vibrio cholerae] AKB07643.1 UDP-N-acetylglucosamine 4,6-dehydratase [Vibrio cholerae]
6006	7151	+	limegreen	WP_046127217.1 aminotransferase DegT [Vibrio cholerae] AKB07594.1 degT/DnrJ/EryC1/StrS aminotransferase family protein [Vibrio cholerae]
7166	8344	+	limegreen	WP_046127216.1 UDP-N-acetylglucosamine 2-epimerase (hydrolyzing) [Vibrio cholerae] AKB07588.1 UDP-N-acetyl-D-glucosamine 2-epimerase, UDP-hydrolysing [Vibrio cholerae]
8351	9424	+	limegreen	WP_046127215.1 N-acetylneuraminate synthase [Vibrio cholerae] AKB07883.1 N-acetylneuraminate synthase [Vibrio cholerae]
9441	10055	+	limegreen	WP_046127214.1 shikimate dehydrogenase [Vibrio cholerae] AKB06453.1 sugar O-acyltransferase, sialic acid O-acetyltransferase NeuD family protein [Vibrio cholerae]
10081	11142	+	limegreen	WP_046127213.1 alcohol dehydrogenase [Vibrio cholerae] AKB07136.1 nucleotidyl transferase family protein [Vibrio cholerae]
11142	12119	+	limegreen	WP_046127212.1 oxidoreductase [Vibrio cholerae] AKB08126.1 oxidoreductase, NAD-binding Rossmann fold family protein [Vibrio cholerae]
12143	12832	+	limegreen	WP_046127211.1 acylneuraminate cytidylyltransferase [Vibrio cholerae] AKB06321.1 cytidylyltransferase family protein [Vibrio cholerae]
12832	13605	+	limegreen	WP_046127210.1 SDR family oxidoreductase [Vibrio cholerae] AKB07634.1 short chain dehydrogenase family protein [Vibrio cholerae]
13616	14848	+	limegreen	WP_046127209.1 hypothetical protein [Vibrio cholerae] AKB06629.1 putative membrane protein [Vibrio cholerae]
14845	16137	+	limegreen	WP_046127208.1 hypothetical protein [Vibrio cholerae] AKB07416.1 oligosaccharide repeat unit polymerase family protein [Vibrio cholerae]
16134	17432	+	limegreen	WP_046127207.1 hypothetical protein [Vibrio cholerae] AKB07262.1 surface carbohydrate biosynthesis domain protein [Vibrio cholerae]
17545	17958	+	limegreen	WP_052724887.1 hypothetical protein [Vibrio cholerae]
17955	18998	+	limegreen	AKB05554.1 3-beta hydroxysteroid dehydrogenase/isomerase family protein [Vibrio cholerae]
18998	20104	+	limegreen	WP_046127205.1 capsular biosynthesis protein [Vibrio cholerae] AKB07542.1 3-beta hydroxysteroid dehydrogenase/isomerase family protein [Vibrio cholerae]
20139	21251	+	limegreen	WP_046127204.1 UDP-N-acetylglucosamine 2-epimerase (non-hydrolyzing) [Vibrio cholerae] AKB06276.1 UDP-N-acetylglucosamine 2-epimerase [Vibrio cholerae]
21252	22466	+	limegreen	WP_046127203.1 glycosyltransferase WbuB [Vibrio cholerae] AKB05413.1 glycosyl transferases group 1 family protein [Vibrio cholerae]
22466	23377	+	limegreen	WP_046127202.1 UDP-glucose 4-epimerase [Vibrio cholerae] AKB05390.1 3-beta hydroxysteroid dehydrogenase/isomerase family protein [Vibrio cholerae]
23381	23935	+	limegreen	WP_046127201.1 lipid carrier--UDP-N-acetylgalactosaminyltransferase [Vibrio cholerae] AKB07921.1 bacterial sugar transferase family protein [Vibrio cholerae]
23965	25905	+	red	WP_046127200.1 nucleoside-diphosphate sugar epimerase [Vibrio cholerae] AKB08424.1 3-beta hydroxysteroid dehydrogenase/isomerase family protein [Vibrio cholerae]
26031	27347	+	yellow	WP_046127199.1 MBL fold hydrolase [Vibrio cholerae] AKB06294.1 RNA-metabolising metallo-beta-lactamase family protein [Vibrio cholerae]

## Sheet: O37_V52
Start	Stop	Strand	Color	Annotation
1	945	-	yellow	WP_000587807.1 ADP-glyceromanno-heptose 6-epimerase [Vibrio cholerae] KNH49316.1 ADP-L-glycero-D-manno-heptose-6-epimerase [Vibrio cholerae V52] KVI46022.1 ADP-L-glycero-D-mannoheptose-6-epimerase [Vibrio cholerae] OFJ40766.1 ADP-glyceromanno-heptose 6-epimerase [Vibrio cholerae V52]
1313	1525	+	limegreen	KNA47345.1 glysosyl-transferase [Vibrio cholerae MZO-3] KNH49317.1 hypothetical protein VCV52_0234 [Vibrio cholerae V52]
2501	3724	+	limegreen	WP_000178124.1 ABC transporter permease [Vibrio cholerae] KNA47344.1 ABC-transporter permease [Vibrio cholerae MZO-3] KNH49318.1 ABC-transporter permease [Vibrio cholerae V52] KVI46024.1 ABC transporter permease [Vibrio cholerae] OFJ40768.1 ABC transporter permease [Vibrio cholerae V52]
3742	5514	+	limegreen	KNH49319.1 ATP binding-protein [Vibrio cholerae V52]
5597	6391	+	limegreen	WP_032469057.1 ATP-binding protein [Vibrio cholerae] KVI46026.1 ATP-binding protein [Vibrio cholerae] OFJ40770.1 ATP-binding protein [Vibrio cholerae V52]
6381	7670	+	limegreen	WP_000097628.1 methyltransferase [Vibrio cholerae] AAM22592.1 ATP binding-protein [Vibrio cholerae O37] KNH49321.1 methyl-transferase [Vibrio cholerae V52] KVI46027.1 methyltransferase [Vibrio cholerae] OFJ40771.1 methyltransferase [Vibrio cholerae V52]
7691	8527	+	limegreen	WP_001281574.1 hypothetical protein [Vibrio cholerae] AAM22593.1 methyl-transferase [Vibrio cholerae O37] KNA47340.1 methyltransferase domain-containing protein [Vibrio cholerae MZO-3] KNH49322.1 hexosyl-transferase [Vibrio cholerae V52] KVI46028.1 hypothetical protein AL466_12815 [Vibrio cholerae] OFJ40772.1 hypothetical protein BFX33_01275 [Vibrio cholerae V52]
8583	9719	+	limegreen	WP_000276172.1 epimerase [Vibrio cholerae] AAM22594.1 hexosyl-transferase [Vibrio cholerae O37] KNH49323.1 epimerase/dehydratase [Vibrio cholerae V52] KVI46029.1 epimerase [Vibrio cholerae] OFJ40773.1 epimerase [Vibrio cholerae V52]
9731	10819	+	limegreen	WP_000471753.1 UDP-glucose 4-epimerase [Vibrio cholerae] AAM22595.1 epimerase/dehydratase [Vibrio cholerae O37] KNA47339.1 polysaccharide biosynthesis protein [Vibrio cholerae MZO-3] KNH49324.1 epimerase/dehydratase [Vibrio cholerae V52] KVI46030.1 UDP-glucose 4-epimerase [Vibrio cholerae] OFJ40774.1 UDP-glucose 4-epimerase [Vibrio cholerae V52]
10819	11691	+	limegreen	WP_000697976.1 NAD(P)-dependent oxidoreductase [Vibrio cholerae] AAM22596.1 dTDP-4-dehydrorhamnose reductase [Vibrio cholerae O37] KNH49325.1 dTDP-4-dehydrorhamnose reductase [Vibrio cholerae V52] KVI46031.1 NAD(P)-dependent oxidoreductase [Vibrio cholerae] OFJ40775.1 NAD(P)-dependent oxidoreductase [Vibrio cholerae V52]
11688	12821	+	limegreen	WP_001037590.1 UDP-N-acetylglucosamine 2-epimerase (non-hydrolyzing) [Vibrio cholerae] KNH49326.1 UDP-N-acetylglucosamine 2-epimerase [Vibrio cholerae V52] KVI46032.1 UDP-N-acetyl glucosamine 2-epimerase [Vibrio cholerae] OFJ40776.1 UDP-N-acetylglucosamine 2-epimerase [Vibrio cholerae V52]
12818	14035	+	limegreen	WP_001216902.1 glycosyltransferase WbuB [Vibrio cholerae] KNH49327.1 acyltransferase [Vibrio cholerae V52] KVI46033.1 glycosyltransferase WbuB [Vibrio cholerae] OFJ40777.1 glycosyltransferase WbuB [Vibrio cholerae V52]
14074	16020	+	limegreen	WP_001027082.1 acyltransferase [Vibrio cholerae] KNH49328.1 dolichol-phosphate mannosyl-transferase [Vibrio cholerae V52] KVI46034.1 acyltransferase [Vibrio cholerae] OFJ40778.1 acyltransferase [Vibrio cholerae V52]
16033	16797	+	limegreen	WP_001057204.1 glycosyl transferase family 2 [Vibrio cholerae] KNA47335.1 glycosyl transferase [Vibrio cholerae MZO-3] KNH49329.1 glycosyl transferase [Vibrio cholerae V52] KVI46035.1 glycosyl transferase family 2 [Vibrio cholerae] OFJ40779.1 glycosyl transferase family 2 [Vibrio cholerae V52]
16855	19266	+	limegreen	WP_001889464.1 hypothetical protein [Vibrio cholerae] KNA47334.1 hypothetical protein A51_022945 [Vibrio cholerae MZO-3] KNH49330.1 hypothetical protein VCV52_0248 [Vibrio cholerae V52] OFJ40780.1 hypothetical protein BFX33_01315 [Vibrio cholerae V52]
19259	20254	+	limegreen	WP_000490972.1 transposase [Vibrio cholerae] KNA47333.1 zinc transporter zntB [Vibrio cholerae MZO-3] KNH49331.1 hypothetical protein VCV52_0249 [Vibrio cholerae V52] KVI46036.1 transposase [Vibrio cholerae] OFJ40781.1 transposase [Vibrio cholerae V52]
20384	20710	+	limegreen	WP_001125873.1 IS5/IS1182 family transposase [Vibrio cholerae] AAM22603.1 truncated transposase [Vibrio cholerae O37] KNA47332.1 transposase [Vibrio cholerae MZO-3] KNH49332.1 transposase [Vibrio cholerae V52] KVI46037.1 transposase [Vibrio cholerae] OFJ40782.1 IS5 family transposase [Vibrio cholerae V52]
20698	21135	-	limegreen	WP_001897210.1 transposase [Vibrio cholerae] KNA47331.1 IstB-like ATP binding protein [Vibrio cholerae MZO-3]
21132	21425	-	limegreen	WP_001897210.1 transposase [Vibrio cholerae] KNA47331.1 IstB-like ATP binding protein [Vibrio cholerae MZO-3]
21436	22956	-	limegreen	WP_001085618.1 transposase [Vibrio cholerae] AAM22604.1 transposase [Vibrio cholerae O37] KNH49333.1 transposase [Vibrio cholerae V52] KVI46038.1 transposase [Vibrio cholerae] OFJ40783.1 transposase [Vibrio cholerae V52]
23136	23831	+	limegreen	KNH49334.1 transposase [Vibrio cholerae V52]
23888	24436	-	limegreen	AAM22605.1 nucleotide sugar synthetase [Vibrio cholerae O37] KNH49335.1 nucleotide sugar synthetase [Vibrio cholerae V52]
24436	26310	-	blue	WP_000494948.1 nucleoside-diphosphate sugar epimerase [Vibrio cholerae] KNH49336.1 nucleoside-diphosphate sugar epimerase/dehydratase [Vibrio cholerae V52] KVI46039.1 nucleoside-diphosphate sugar epimerase [Vibrio cholerae]
26463	27434	+	blue	WP_000433080.1 NAD-dependent dehydratase [Vibrio cholerae] KNH49337.1 UDP-glucose 4-epimerase [Vibrio cholerae V52] KVI46040.1 NAD-dependent dehydratase [Vibrio cholerae] OFJ40784.1 NAD-dependent dehydratase [Vibrio cholerae V52]
27442	27996	+	blue	WP_033929045.1 lipid carrier--UDP-N-acetylgalactosaminyltransferase [Vibrio cholerae]
28169	29518	+	yellow	EEO15197.1 metallo-beta-lactamase family protein RNA-specific [Vibrio cholerae TMA 21]

## Sheet: O39_AM-19226
Start	Stop	Strand	Color	Annotation
1	939	-	yellow	WP_000587803.1 ADP-glyceromanno-heptose 6-epimerase [Vibrio cholerae] EJH65789.1 ADP-glyceromanno-heptose 6-epimerase [Vibrio cholerae HE-25] EMQ71617.1 ADP-glyceromanno-heptose 6-epimerase [Vibrio cholerae O1 str. NHCC-008D] KNA44837.1 ADP-glyceromanno-heptose 6-epimerase [Vibrio cholerae MZO-2] KNA52604.1 ADP-glyceromanno-heptose 6-epimerase [Vibrio cholerae AM-19226] OEC28766.1 ADP-glyceromann…
1178	2242	+	limegreen	WP_000699463.1 dTDP-glucose 4,6-dehydratase [Vibrio cholerae] EJH65790.1 dTDP-glucose 4,6-dehydratase [Vibrio cholerae HE-25] KNA52605.1 dTDP-glucose 4,6-dehydratase [Vibrio cholerae AM-19226]
2266	3144	+	limegreen	WP_000676093.1 glucose-1-phosphate thymidylyltransferase [Vibrio cholerae] EJH65791.1 glucose-1-phosphate thymidylyltransferase [Vibrio cholerae HE-25] KNA52606.1 glucose-1-phosphate thymidylyltransferase [Vibrio cholerae AM-19226]
3141	4031	+	limegreen	WP_000986518.1 NAD(P)-dependent oxidoreductase [Vibrio cholerae] EJH65792.1 dTDP-4-dehydrorhamnose reductase [Vibrio cholerae HE-25] KNA52607.1 dTDP-4-dehydrorhamnose reductase [Vibrio cholerae AM-19226]
4031	4579	+	limegreen	WP_000864152.1 dTDP-4-dehydrorhamnose 3,5-epimerase [Vibrio cholerae] EJH65793.1 dTDP-4-dehydrorhamnose 3,5-epimerase [Vibrio cholerae HE-25] KNA52608.1 dTDP-4-dehydrorhamnose 3,5-epimerase [Vibrio cholerae AM-19226]
4579	5346	+	limegreen	WP_001094693.1 ABC transporter permease [Vibrio cholerae] EJH65794.1 ABC-2 type transporter family protein [Vibrio cholerae HE-25] KNA52609.1 hypothetical protein A33_020257 [Vibrio cholerae AM-19226] KQA31157.1 ABC transporter permease [Vibrio cholerae] KQA33955.1 ABC transporter permease [Vibrio cholerae] KQA41633.1 ABC transporter permease [Vibrio cholerae] KQA68196.1 ABC transporter permease …
5356	6534	+	limegreen	WP_000895181.1 ABC transporter ATP-binding protein [Vibrio cholerae] EJH65795.1 ABC transporter family protein [Vibrio cholerae HE-25] KNA52610.1 ABC transporter ATP-binding protein [Vibrio cholerae AM-19226] KQA31158.1 ABC transporter ATP-binding protein [Vibrio cholerae] KQA33956.1 ABC transporter ATP-binding protein [Vibrio cholerae] KQA41632.1 ABC transporter ATP-binding protein [Vibrio chole…
6531	7337	+	limegreen	WP_001891761.1 hypothetical protein [Vibrio cholerae] EJH65796.1 wsbG [Vibrio cholerae HE-25]
7349	8602	+	limegreen	WP_000861208.1 hypothetical protein [Vibrio cholerae] KNA52612.1 hypothetical protein A33_020260 [Vibrio cholerae AM-19226]
8620	10524	+	limegreen	WP_000823144.1 glycosyl transferase family 2 [Vibrio cholerae] EJH65798.1 glycosyl transferase 2 family protein [Vibrio cholerae HE-25] KNA52613.1 glycosyl transferase [Vibrio cholerae AM-19226]
10951	11070	+	limegreen	EJH57616.1 integrase core domain protein [Vibrio cholerae HC-43B1] EKL04654.1 integrase core domain protein [Vibrio cholerae HC-41B1] EKL98983.1 integrase core domain protein [Vibrio cholerae HC-46B1] EKM07037.1 integrase core domain protein [Vibrio cholerae HC-44C1] KFE14796.1 integrase core domain protein [Vibrio cholerae]
11046	11288	-	limegreen	EJH65799.1 transposase OrfAB, subunit B [Vibrio cholerae HE-25]
11633	11881	-	limegreen	EJH65800.1 transposase family protein [Vibrio cholerae HE-25]
12469	13392	-	limegreen	WP_000323586.1 membrane protein [Vibrio cholerae] EJH65802.1 hypothetical protein VCHE25_1269 [Vibrio cholerae HE-25] KNA52615.1 integral membrane protein [Vibrio cholerae AM-19226]
13397	13786	-	limegreen	WP_032472265.1 membrane protein [Vibrio cholerae] KQA31162.1 membrane protein [Vibrio cholerae] KQA33960.1 membrane protein [Vibrio cholerae] KQA41627.1 membrane protein [Vibrio cholerae] KQA68201.1 membrane protein [Vibrio cholerae] KQA83757.1 membrane protein [Vibrio cholerae] KQA94409.1 membrane protein [Vibrio cholerae]
13801	15102	-	limegreen	WP_000711727.1 hypothetical protein [Vibrio cholerae] EJH65804.1 flavin containing amine oxidoreductase family protein [Vibrio cholerae HE-25] KNA52617.1 hypothetical protein A33_020267 [Vibrio cholerae AM-19226]
15115	16053	-	limegreen	WP_000568808.1 anchor NAD-dependent epimerase/dehydratase/dehydrogenase [Vibrio cholerae] KNA52618.1 NAD-dependent epimerase/dehydratase [Vibrio cholerae AM-19226] KQA31164.1 NAD-dependent dehydratase [Vibrio cholerae] KQA33962.1 NAD-dependent dehydratase [Vibrio cholerae] KQA41625.1 NAD-dependent dehydratase [Vibrio cholerae] KQA68203.1 NAD-dependent dehydratase [Vibrio cholerae] KQA83759.1 NAD-…
16054	17934	-	limegreen	WP_000981081.1 membrane protein [Vibrio cholerae] EJH65806.1 putative membrane protein [Vibrio cholerae HE-25] KNA52619.1 hypothetical protein A33_020269 [Vibrio cholerae AM-19226]
17934	18680	-	limegreen	WP_001035156.1 short-chain dehydrogenase [Vibrio cholerae] EJH65807.1 short chain dehydrogenase family protein [Vibrio cholerae HE-25] KNA52620.1 short-chain dehydrogenase/reductase SDR [Vibrio cholerae AM-19226]
18682	19983	-	limegreen	WP_000110202.1 FAD-binding oxidoreductase [Vibrio cholerae] EJH65808.1 FAD binding domain protein [Vibrio cholerae HE-25] KNA52621.1 FAD linked oxidase [Vibrio cholerae AM-19226]
19980	21404	-	limegreen	WP_000181885.1 membrane protein [Vibrio cholerae] EJH65809.1 ubiA prenyltransferase family protein [Vibrio cholerae HE-25] KNA52622.1 UbiA prenyltransferase:PepSY-associated TM helix [Vibrio cholerae AM-19226]
21435	22211	-	limegreen	WP_000765197.1 glycosyl transferase [Vibrio cholerae] EJH65810.1 putative lipopolysaccharide biosynthesis glycosyl transferase WbbL [Vibrio cholerae HE-25] KNA52623.1 rhamnosyl transferase [Vibrio cholerae AM-19226]
22211	24085	-	blue	WP_000494950.1 nucleoside-diphosphate sugar epimerase [Vibrio cholerae] KNA52624.1 UDP-D-quinovosamine 4-dehydrogenase [Vibrio cholerae AM-19226]
24238	25209	+	blue	WP_000434314.1 NAD-dependent dehydratase [Vibrio cholerae] EJH65812.1 NAD dependent epimerase/dehydratase family protein [Vibrio cholerae HE-25] KEH06586.1 NAD-dependent dehydratase [Vibrio cholerae 2012EL-1759] AKB03985.1 3-beta hydroxysteroid dehydrogenase/isomerase family protein [Vibrio cholerae] KNA52625.1 UDP-glucose 4-epimerase [Vibrio cholerae AM-19226]
25217	25771	+	blue	KKP10584.1 lipid carrier : UDP-N-acetylgalactosaminyltransferase [Vibrio cholerae]
25821	26597	-	limegreen	WP_000550384.1 serine protease [Vibrio cholerae] EJH65814.1 hypothetical protein VCHE25_1281 [Vibrio cholerae HE-25] KNA52627.1 hypothetical protein A33_020277 [Vibrio cholerae AM-19226]
26894	29101	-	limegreen	WP_000847919.1 WbfB protein [Vibrio cholerae] EJH65815.1 hypothetical protein VCHE25_1282 [Vibrio cholerae HE-25] KNA52628.1 hypothetical protein A33_020278 [Vibrio cholerae AM-19226]
29098	29868	-	limegreen	WP_000920090.1 polysaccharide synthesis [Vibrio cholerae] EJH65816.1 hypothetical protein VCHE25_1283 [Vibrio cholerae HE-25] KNA52629.1 WbfC protein [Vibrio cholerae AM-19226]
29868	30590	-	limegreen	ABI85352.1 hypothetical protein [Vibrio cholerae]
30621	30896	-	limegreen	--unknown
31341	32498	+	limegreen	WP_000039413.1 polysaccharide export protein Wza [Vibrio cholerae] EEO15211.1 polysaccharide export lipoprotein wza [Vibrio cholerae TMA 21] EMQ71642.1 periplasmic protein involved in capsular polysaccharide export [Vibrio cholerae O1 str. NHCC-008D] KFD97884.1 polysaccharide biosynthesis/export family protein [Vibrio cholerae] KNA44864.1 polysaccharide biosynthesis/export protein [Vibrio cholera…
32930	33442	+	limegreen	EEO15210.1 low molecular weight protein-tyrosine-phosphatase wzb [Vibrio cholerae TMA 21] KNA44865.1 phosphotyrosine protein phosphatase [Vibrio cholerae MZO-2]
33552	35711	+	limegreen	WP_000126836.1 tyrosine protein kinase [Vibrio cholerae] KNA52634.1 protein-tyrosine kinase [Vibrio cholerae AM-19226]
35735	36757	+	limegreen	WP_000734260.1 hypothetical protein [Vibrio cholerae] KNA52635.1 hypothetical protein A33_020285 [Vibrio cholerae AM-19226]
36758	37972	+	limegreen	WP_001104658.1 polysaccharide biosynthesis protein [Vibrio cholerae] KNA52636.1 polysaccharide biosynthesis protein [Vibrio cholerae AM-19226]
38032	39126	+	limegreen	WP_000755769.1 glycosyl transferase [Vibrio cholerae] KNA52637.1 glycosyl transferase [Vibrio cholerae AM-19226]
39130	39951	+	limegreen	WP_000905308.1 hypothetical protein [Vibrio cholerae] KNA52638.1 glycosyl transferase [Vibrio cholerae AM-19226]
39953	40753	+	limegreen	WP_032472263.1 glycosyl transferase [Vibrio cholerae]
40793	41863	+	limegreen	WP_000262677.1 hypothetical protein [Vibrio cholerae] KNA52640.1 hypothetical protein A33_020290 [Vibrio cholerae AM-19226]
41883	42890	+	limegreen	WP_001221965.1 NAD-dependent epimerase [Vibrio cholerae] KNA52641.1 UDP-glucuronate 5'-epimerase [Vibrio cholerae AM-19226]
42911	44077	+	limegreen	WP_001027803.1 UDP-glucose 6-dehydrogenase [Vibrio cholerae] KNA52642.1 UDPglucose 6-dehydrogenase [Vibrio cholerae AM-19226]
44208	45287	-	limegreen	WP_032472262.1 undecaprenyl-phosphate alpha-N-acetylglucosaminyl 1-phosphate transferase [Vibrio cholerae] KNA52643.1 undecaprenyl-phosphate alpha-N-acetylglucosaminyl 1-phosphatetransferase [Vibrio cholerae AM-19226] KNH52380.1 undecaprenyl-phosphate alpha-N-acetylglucosaminyl 1-phosphatetransferase [Vibrio cholerae 623-39]
45564	45794	+	limegreen	--unknown
45763	46137	+	limegreen	WP_000505973.1 hypothetical protein [Vibrio cholerae] KNA52644.1 hypothetical protein A33_020295 [Vibrio cholerae AM-19226]
46244	47560	+	yellow	WP_000454273.1 MBL fold hydrolase [Vibrio cholerae] KNA52645.1 metallo-beta-lactamase [Vibrio cholerae AM-19226]

## Sheet: O49_1154-74 
Start	Stop	Strand	Color	Annotation
1	945	-	yellow	WP_046122337.1 ADP-L-glycero-D-mannoheptose-6-epimerase [Vibrio cholerae] AKB03130.1 ADP-glyceromanno-heptose 6-epimerase [Vibrio cholerae]
961	1122	+	limegreen	CSI44101.1 Uncharacterised protein [Vibrio cholerae] CSC20094.1 Uncharacterised protein [Vibrio cholerae] CSA80191.1 Uncharacterised protein [Vibrio cholerae] CSC99293.1 Uncharacterised protein [Vibrio cholerae]
1388	2785	+	blue	WP_046122336.1 mannose-1-phosphate guanylyltransferase/mannose-6-phosphate isomerase [Vibrio cholerae] AKB02413.1 mannose-1-phosphate guanylyltransferase/mannose-6-phosphate isomerase [Vibrio cholerae]
2787	4169	+	limegreen	WP_046122335.1 phosphomannomutase/phosphoglucomutase [Vibrio cholerae] AKB03759.1 phosphoglucomutase/phosphomannomutase, alpha/beta/alpha domain III family protein [Vibrio cholerae]
4252	5001	+	limegreen	WP_046122334.1 ABC transporter [Vibrio cholerae] AKB04877.1 ABC-2 type transporter family protein [Vibrio cholerae]
4998	6236	+	limegreen	WP_046122333.1 ABC transporter ATP-binding protein [Vibrio cholerae] AKB03494.1 ABC transporter family protein [Vibrio cholerae]
6253	6456	+	limegreen	WP_046122332.1 hypothetical protein [Vibrio cholerae] AKB02822.1 hypothetical protein VAA049_3457 [Vibrio cholerae]
6453	8933	+	limegreen	WP_046122331.1 hypothetical protein [Vibrio cholerae] AKB03448.1 glycosyl transferases group 1 family protein [Vibrio cholerae]
8930	10891	+	limegreen	WP_046122330.1 hypothetical protein [Vibrio cholerae] AKB03926.1 putative membrane protein [Vibrio cholerae]
10888	11952	+	limegreen	WP_046122329.1 dTDP-glucose 4,6-dehydratase [Vibrio cholerae] AKB02700.1 dTDP-glucose 4,6-dehydratase [Vibrio cholerae]
11949	12815	+	limegreen	WP_046122328.1 glucose-1-phosphate thymidylyltransferase [Vibrio cholerae] AKB02002.1 glucose-1-phosphate thymidylyltransferase [Vibrio cholerae]
12935	13360	+	limegreen	WP_046122327.1 acetyltransferase [Vibrio cholerae] AKB03028.1 acetyltransferase domain protein [Vibrio cholerae]
13369	14433	+	limegreen	WP_052723540.1 3-oxoacyl-ACP synthase [Vibrio cholerae] AKB03950.1 3-Oxoacyl-[acyl-carrier-(ACP)] synthase III family protein [Vibrio cholerae]
14447	14665	+	limegreen	WP_032473390.1 hypothetical protein [Vibrio cholerae] KEH06571.1 hypothetical protein M234_10620 [Vibrio cholerae 2012EL-1759] AKB01998.1 phosphopantetheine attachment site family protein [Vibrio cholerae] KQA51612.1 hypothetical protein XV78_15385 [Vibrio cholerae] KQA63881.1 hypothetical protein XV81_08670 [Vibrio cholerae] KQA96426.1 hypothetical protein XV90_05010 [Vibrio cholerae]
14675	15418	+	limegreen	WP_046122326.1 3-oxoacyl-ACP reductase [Vibrio cholerae] AKB02049.1 short chain dehydrogenase family protein [Vibrio cholerae] KQA51611.1 3-oxoacyl-ACP reductase [Vibrio cholerae] KQA63882.1 3-oxoacyl-ACP reductase [Vibrio cholerae] KQA96427.1 3-oxoacyl-ACP reductase [Vibrio cholerae]
15429	15716	+	limegreen	WP_046122325.1 hypothetical protein [Vibrio cholerae] AKB01867.1 hypothetical protein VAA049_3448 [Vibrio cholerae] KQA51610.1 hypothetical protein XV78_15375 [Vibrio cholerae] KQA63883.1 hypothetical protein XV81_08680 [Vibrio cholerae] KQA96428.1 hypothetical protein XV90_05020 [Vibrio cholerae]
15727	16428	+	limegreen	WP_046122324.1 oxidoreductase [Vibrio cholerae] AKB03178.1 rmlD substrate binding domain protein [Vibrio cholerae] KQA51609.1 oxidoreductase [Vibrio cholerae] KQA63884.1 oxidoreductase [Vibrio cholerae] KQA96429.1 oxidoreductase [Vibrio cholerae]
16425	17783	+	limegreen	WP_046122323.1 o-succinylbenzoate--CoA ligase [Vibrio cholerae] AKB02037.1 AMP-binding enzyme family protein [Vibrio cholerae] KQA51608.1 O-succinylbenzoate--CoA ligase [Vibrio cholerae] KQA63885.1 O-succinylbenzoate--CoA ligase [Vibrio cholerae] KQA96430.1 O-succinylbenzoate--CoA ligase [Vibrio cholerae]
17900	19033	+	limegreen	WP_046122322.1 dTDP-4-amino-4,6-dideoxygalactose transaminase [Vibrio cholerae] AKB03248.1 aminotransferase class I and II family protein [Vibrio cholerae]
19037	19804	+	limegreen	WP_052723539.1 response regulator receiver protein [Vibrio cholerae] AKB04216.1 NDP-hexose 2,3-dehydratase family protein [Vibrio cholerae]
19795	20769	+	limegreen	WP_052723538.1 hypothetical protein [Vibrio cholerae] AKB02068.1 oxidoreductase, NAD-binding Rossmann fold family protein [Vibrio cholerae]
20766	21686	+	limegreen	WP_032473397.1 b-glycosyltransferase [Vibrio cholerae] KEH06579.1 b-glycosyltransferase [Vibrio cholerae 2012EL-1759] AKB04346.1 glycosyl transferase 2 family protein [Vibrio cholerae] KQA51606.1 b-glycosyltransferase [Vibrio cholerae] KQA63887.1 b-glycosyltransferase [Vibrio cholerae] KQA96432.1 b-glycosyltransferase [Vibrio cholerae]
21759	22055	+	limegreen	WP_032473398.1 membrane protein [Vibrio cholerae] KEH06580.1 membrane protein [Vibrio cholerae 2012EL-1759] AKB04621.1 eamA-like transporter family protein [Vibrio cholerae] KQA51605.1 membrane protein [Vibrio cholerae] KQA63888.1 membrane protein [Vibrio cholerae] KQA96433.1 membrane protein [Vibrio cholerae]
22058	23095	+	limegreen	WP_046122321.1 GDP-mannose 4,6-dehydratase [Vibrio cholerae] AKB03416.1 GDP-mannose 4,6-dehydratase [Vibrio cholerae] KQA51604.1 GDP-D-mannose dehydratase [Vibrio cholerae] KQA63889.1 GDP-D-mannose dehydratase [Vibrio cholerae] KQA96434.1 GDP-D-mannose dehydratase [Vibrio cholerae]
23162	24061	+	limegreen	WP_046122320.1 epimerase [Vibrio cholerae] AKB01891.1 3-beta hydroxysteroid dehydrogenase/isomerase family protein [Vibrio cholerae] KQA51603.1 epimerase [Vibrio cholerae] KQA63890.1 epimerase [Vibrio cholerae] KQA96435.1 epimerase [Vibrio cholerae]
24051	25241	+	limegreen	WP_046122319.1 glycosyl transferase [Vibrio cholerae] AKB02446.1 glycosyl transferases group 1 family protein [Vibrio cholerae] KQA51602.1 glycosyl transferase [Vibrio cholerae] KQA63891.1 glycosyl transferase [Vibrio cholerae] KQA96436.1 glycosyl transferase [Vibrio cholerae]
25244	26389	-	blue	WP_046122318.1 glycosyl transferase family 1 [Vibrio cholerae] AKB03055.1 glycosyl transferases group 1 family protein [Vibrio cholerae]
26358	28223	-	blue	WP_046122317.1 nucleoside-diphosphate sugar epimerase [Vibrio cholerae] AKB02055.1 3-beta hydroxysteroid dehydrogenase/isomerase family protein [Vibrio cholerae]
28376	29347	+	blue	WP_000434314.1 NAD-dependent dehydratase [Vibrio cholerae] EJH65812.1 NAD dependent epimerase/dehydratase family protein [Vibrio cholerae HE-25] KEH06586.1 NAD-dependent dehydratase [Vibrio cholerae 2012EL-1759] AKB03985.1 3-beta hydroxysteroid dehydrogenase/isomerase family protein [Vibrio cholerae] KNA52625.1 UDP-glucose 4-epimerase [Vibrio cholerae AM-19226]
29355	29909	+	blue	WP_046122316.1 lipid carrier--UDP-N-acetylgalactosaminyltransferase [Vibrio cholerae] AKB01855.1 bacterial sugar transferase family protein [Vibrio cholerae]
30103	31419	+	yellow	WP_032475000.1 MBL fold hydrolase [Vibrio cholerae] KFE23461.1 metallo-beta-lactamase superfamily protein [Vibrio cholerae] AKB03770.1 RNA-metabolising metallo-beta-lactamase family protein [Vibrio cholerae]

## Sheet: O65_981-75 
Start	Stop	Strand	Color	Annotation
1	945	-	yellow	WP_032473958.1 ADP-L-glycero-D-mannoheptose-6-epimerase [Vibrio cholerae] KFD83171.1 ADP-glyceromanno-heptose 6-epimerase [Vibrio cholerae] KFE19451.1 ADP-glyceromanno-heptose 6-epimerase [Vibrio cholerae]
1163	2296	+	limegreen	WP_032473959.1 chain-length determining protein [Vibrio cholerae] KFD83161.1 chain length determinant family protein [Vibrio cholerae] KFE19521.1 chain length determinant family protein [Vibrio cholerae]
2344	3408	+	limegreen	WP_032473960.1 dTDP-glucose 4,6-dehydratase [Vibrio cholerae] KFE19483.1 dTDP-glucose 4,6-dehydratase [Vibrio cholerae]
3432	4313	+	limegreen	WP_032473961.1 glucose-1-phosphate thymidylyltransferase [Vibrio cholerae] KFE19458.1 glucose-1-phosphate thymidylyltransferase [Vibrio cholerae]
4310	4708	+	limegreen	WP_032473962.1 dTDP-6-deoxy-3,4-keto-hexulose isomerase [Vibrio cholerae] KFE19470.1 dTDP-6-deoxy-3,4-keto-hexulose isomerase [Vibrio cholerae]
4708	5769	+	limegreen	WP_032473963.1 carboxylate--amine ligase [Vibrio cholerae] KFE19475.1 hypothetical protein DN39_2156 [Vibrio cholerae]
5769	6668	+	limegreen	WP_032473964.1 hypothetical protein [Vibrio cholerae] KFE19518.1 3-beta hydroxysteroid dehydrogenase/isomerase family protein [Vibrio cholerae]
6652	7260	+	limegreen	WP_032473965.1 hypothetical protein [Vibrio cholerae] KFE19512.1 HAD-hyrolase-like family protein [Vibrio cholerae]
7571	7870	+	limegreen	WP_032473966.1 IS200/IS605 family transposase [Vibrio cholerae] KFE19474.1 transposase IS200 like family protein [Vibrio cholerae]
7879	8043	+	limegreen	--unknown
8045	9166	+	limegreen	WP_032473967.1 aminotransferase [Vibrio cholerae] KFE19526.1 beta-eliminating lyase family protein [Vibrio cholerae]
9170	10423	+	limegreen	WP_032473968.1 polysaccharide biosynthesis protein [Vibrio cholerae] KFE19491.1 polysaccharide biosynthesis family protein [Vibrio cholerae]
10420	11322	+	limegreen	WP_032473969.1 hypothetical protein [Vibrio cholerae] KFE19501.1 glycosyl transferase 2 family protein [Vibrio cholerae]
11315	12226	+	limegreen	WP_032478830.1 hypothetical protein [Vibrio cholerae] KFD83210.1 glycosyl transferase 2 family protein [Vibrio cholerae]
12223	12405	+	limegreen	KFE19511.1 putative membrane protein [Vibrio cholerae]
12402	13409	+	limegreen	WP_032478831.1 hypothetical protein [Vibrio cholerae] KFD83158.1 putative membrane protein [Vibrio cholerae]
13591	13956	+	limegreen	KFE19507.1 DDE_Tnp_1-associated family protein [Vibrio cholerae]
13950	14444	+	limegreen	KFE19493.1 transposase DDE domain protein [Vibrio cholerae]
14762	16720	+	limegreen	WP_032473972.1 asparagine synthetase B [Vibrio cholerae] KFD83190.1 asparagine synthase [Vibrio cholerae] KFE19453.1 asparagine synthase [Vibrio cholerae]
16745	18022	+	limegreen	WP_032473973.1 Vi polysaccharide biosynthesis protein VipA/TviB [Vibrio cholerae] KFD83191.1 nucleotide sugar dehydrogenase family protein [Vibrio cholerae] KFE19441.1 nucleotide sugar dehydrogenase family protein [Vibrio cholerae]
18063	19085	+	limegreen	WP_032473974.1 Vi polysaccharide biosynthesis protein VipB/TviC [Vibrio cholerae] KFD83160.1 wbgU [Vibrio cholerae] KFE19509.1 wbgU [Vibrio cholerae]
19092	20228	+	limegreen	WP_032473975.1 glycosyl transferase family 1 [Vibrio cholerae] KFD83170.1 glycosyl transferases group 1 family protein [Vibrio cholerae] KFE19477.1 glycosyl transferases group 1 family protein [Vibrio cholerae]
20225	21190	+	limegreen	WP_032473976.1 UDP-glucose 4-epimerase [Vibrio cholerae] KFD83175.1 3-beta hydroxysteroid dehydrogenase/isomerase family protein [Vibrio cholerae] KFE19499.1 3-beta hydroxysteroid dehydrogenase/isomerase family protein [Vibrio cholerae]
21190	21753	+	red	WP_032473982.1 lipid carrier--UDP-N-acetylgalactosaminyltransferase [Vibrio cholerae] KFD83164.1 bacterial sugar transferase family protein [Vibrio cholerae] KFE19513.1 bacterial sugar transferase family protein [Vibrio cholerae]
21783	23723	+	red	WP_032473977.1 nucleoside-diphosphate sugar epimerase [Vibrio cholerae] KFD83194.1 UDP-D-quinovosamine 4-dehydrogenase [Vibrio cholerae] KFE19487.1 UDP-D-quinovosamine 4-dehydrogenase [Vibrio cholerae]
23848	25164	+	yellow	WP_032473978.1 MBL fold hydrolase [Vibrio cholerae] KFD83205.1 metallo-beta-lactamase superfamily protein [Vibrio cholerae] KFE08075.1 metallo-beta-lactamase superfamily protein [Vibrio cholerae] KFE19476.1 metallo-beta-lactamase superfamily protein [Vibrio cholerae]

## Sheet: O77_8-76 
Start	Stop	Strand	Color	Annotation
1	945	-	yellow	WP_032475015.1 ADP-L-glycero-D-mannoheptose-6-epimerase [Vibrio cholerae] KFE23493.1 ADP-glyceromanno-heptose 6-epimerase [Vibrio cholerae]
1388	2785	+	blue	WP_032475014.1 mannose-1-phosphate guanylyltransferase/mannose-6-phosphate isomerase [Vibrio cholerae] KFE23432.1 mannose-1-phosphate guanylyltransferase/mannose-6-phosphate isomerase [Vibrio cholerae]
2787	4199	+	limegreen	WP_032475013.1 phosphomannomutase/phosphoglucomutase [Vibrio cholerae] KFE23433.1 phosphoglucomutase/phosphomannomutase, alpha/beta/alpha domain III family protein [Vibrio cholerae]
4338	5456	+	limegreen	WP_032475012.1 GDP-mannose 4,6-dehydratase [Vibrio cholerae] KFE23522.1 GDP-mannose 4,6-dehydratase [Vibrio cholerae]
5481	6422	+	limegreen	WP_032475011.1 GDP-L-fucose synthase [Vibrio cholerae] KFE23497.1 rmlD substrate binding domain protein [Vibrio cholerae]
6434	7219	+	limegreen	WP_032475010.1 ABC transporter [Vibrio cholerae] KFE23449.1 ABC-2 type transporter family protein [Vibrio cholerae]
7216	8427	+	limegreen	WP_050498391.1 ABC transporter ATP-binding protein [Vibrio cholerae] KFE23462.1 ABC transporter family protein [Vibrio cholerae]
8433	10574	+	limegreen	WP_032475009.1 hypothetical protein [Vibrio cholerae] KFE23491.1 glycosyl transferases group 1 family protein [Vibrio cholerae]
10567	10812	+	limegreen	WP_032475008.1 hypothetical protein [Vibrio cholerae] KFE23528.1 hypothetical protein DA89_1807 [Vibrio cholerae]
10799	11677	+	limegreen	WP_032475007.1 hypothetical protein [Vibrio cholerae] KFE23428.1 methyltransferase, FkbM family domain protein [Vibrio cholerae]
11919	12986	-	limegreen	WP_050498390.1 hypothetical protein [Vibrio cholerae] KFE23511.1 glycosyl transferases group 1 family protein [Vibrio cholerae]
13003	14148	-	limegreen	KFE23416.1 glycosyl transferases group 1 family protein [Vibrio cholerae]
14117	15982	-	blue	WP_032475005.1 nucleoside-diphosphate sugar epimerase [Vibrio cholerae] KFE23457.1 UDP-D-quinovosamine 4-dehydrogenase [Vibrio cholerae]
16135	17106	+	blue	WP_032475004.1 NAD-dependent dehydratase [Vibrio cholerae] KFE23482.1 3-beta hydroxysteroid dehydrogenase/isomerase family protein [Vibrio cholerae]
17114	17668	+	blue	WP_032475003.1 lipid carrier--UDP-N-acetylgalactosaminyltransferase [Vibrio cholerae] KFE23414.1 bacterial sugar transferase family protein [Vibrio cholerae]
17838	19178	+	yellow	EEO15197.1 metallo-beta-lactamase family protein RNA-specific [Vibrio cholerae TMA 21]

[truncated: 8 more sheets: O80_1421-77 , O89_984-81 , O115_523-80 , O135_RC385 , O139_MO45, O144_254-93, O159_vun6, O170_MJ38]
