# Supplementary material for: Genomic comparison of serogroups O159 and O170 with other Vibrio cholerae serogroups
Source: BMC Genomics. 2019 Mar 25;20:241. doi: 10.1186/s12864-019-5603-7 (PMC6434791; doi:10.1186/s12864-019-5603-7)
Supplement: Supplementary file 2 — Characterization of the homologous genes in the different serogroups. The detailed annotation and distribution of the homologous genes in the different serogroups. (XLSX 24 kb) [file 12864_2019_5603_MOESM2_ESM.xlsx]

## Sheet: Table
The detailed annotation and distribution of homologous gene in different serogroups
	homologousGenes	Annotations	seroCoverage
1	GCF_000152445.1_ASM15244v1_genomic.fna.fasta000001	ADP-glyceromanno-heptose 6-epimerase	O135(RC385),O39(AM-19226),O14(MZO-2),O37(V52),O12(1587),O89(984-81),O80(1421-77),O139(MO45),O65(981-75),O77(8-76),O115(523-80),O144(254-93),O49(1154-74),O27(10432-62),O16(877-163),O1(N16961),O159(vun6),O170(MJ38)
2	GCF_000152445.1_ASM15244v1_genomic.fna.fasta000002		O135(RC385)
3	GCF_000152445.1_ASM15244v1_genomic.fna.fasta000003	hypothetical protein	O135(RC385)
4	GCF_000152445.1_ASM15244v1_genomic.fna.fasta000004	hypothetical protein	O135(RC385)
5	GCF_000152445.1_ASM15244v1_genomic.fna.fasta000005	hypothetical protein	O135(RC385)
6	GCF_000152445.1_ASM15244v1_genomic.fna.fasta000006	hypothetical protein	O135(RC385)
7	GCF_000152445.1_ASM15244v1_genomic.fna.fasta000007	hypothetical protein	O135(RC385)
8	GCF_000152445.1_ASM15244v1_genomic.fna.fasta000008	hypothetical protein	O135(RC385)
9	GCF_000152445.1_ASM15244v1_genomic.fna.fasta000009	UDP-glucose 4-epimerase	O135(RC385)
10	GCF_000152445.1_ASM15244v1_genomic.fna.fasta000010	NAD(P)-dependent oxidoreductase	O135(RC385)
11	GCF_000152445.1_ASM15244v1_genomic.fna.fasta000011	UDP-N-acetylglucosamine 2-epimerase (non-hydrolyzing)	O135(RC385)
12	GCF_000152445.1_ASM15244v1_genomic.fna.fasta000012	colanic acid biosynthesis glycosyl-transferase	O135(RC385)
13	GCF_000152445.1_ASM15244v1_genomic.fna.fasta000013	hypothetical protein	O135(RC385)
14	GCF_000152445.1_ASM15244v1_genomic.fna.fasta000014	hypothetical protein	O135(RC385)
15	GCF_000152445.1_ASM15244v1_genomic.fna.fasta000015	hypothetical protein	O135(RC385)
16	GCF_000152445.1_ASM15244v1_genomic.fna.fasta000016	hypothetical protein	O135(RC385)
17	GCF_000152445.1_ASM15244v1_genomic.fna.fasta000017	MULTISPECIES: hypothetical protein	O135(RC385)
18	GCF_000152445.1_ASM15244v1_genomic.fna.fasta000018	hypothetical protein	O135(RC385)
19	GCF_000152445.1_ASM15244v1_genomic.fna.fasta000019	NAD-dependent dehydratase	O135(RC385)
20	GCF_000736785.1_GFC_14_genomic.fna.fasta000022	lipid carrier--UDP-N-acetylgalactosaminyltransferase	O135(RC385),O80(1421-77),O139(MO45),O65(981-75),O27(10432-62),O170(MJ38)
21	GCF_000152445.1_ASM15244v1_genomic.fna.fasta000021	nucleoside-diphosphate sugar epimerase	O135(RC385),O89(984-81),O80(1421-77),O139(MO45),O65(981-75),O27(10432-62),O170(MJ38)
22	GCF_000153785.2_ASM15378v3_genomic.fna.fasta000026	serine protease	O135(RC385),O39(AM-19226),O14(MZO-2),O12(1587),O115(523-80),O144(254-93),O159(vun6)
23	GCF_000736955.1_GFC_17_genomic.fna.fasta000019	MULTISPECIES: serine protease	O135(RC385),O39(AM-19226),O14(MZO-2),O12(1587),O115(523-80),O144(254-93),O159(vun6)
24	GCF_000152445.1_ASM15244v1_genomic.fna.fasta000023	WbfB protein	O135(RC385),O39(AM-19226),O14(MZO-2),O12(1587),O139(MO45),O144(254-93),O159(vun6),O170(MJ38)
25	GCF_000736845.1_GFC_18_genomic.fna.fasta000003	WbfB protein	O135(RC385),O139(MO45),O159(vun6),O170(MJ38)
26	GCF_000152445.1_ASM15244v1_genomic.fna.fasta000024	polysaccharide synthesis	O135(RC385),O39(AM-19226),O14(MZO-2),O12(1587),O144(254-93),O159(vun6)
27	GCF_000152445.1_ASM15244v1_genomic.fna.fasta000025	WbfD protein	O135(RC385),O39(AM-19226),O14(MZO-2),O12(1587),O115(523-80),O144(254-93),O159(vun6)
28	GCF_000736955.1_GFC_17_genomic.fna.fasta000015	hypothetical protein DN34_2563	O135(RC385),O39(AM-19226),O14(MZO-2),O12(1587),O115(523-80),O144(254-93),O159(vun6)
29	GCF_000152445.1_ASM15244v1_genomic.fna.fasta000027	polysaccharide export protein Wza	O135(RC385),O39(AM-19226),O14(MZO-2),O12(1587),O115(523-80),O144(254-93),O159(vun6)
30	GCF_000153785.2_ASM15378v3_genomic.fna.fasta000032	low molecular weight protein-tyrosine-phosphatase wzb	O135(RC385),O39(AM-19226),O14(MZO-2),O12(1587),O115(523-80),O144(254-93),O159(vun6)
31	GCF_000736955.1_GFC_17_genomic.fna.fasta000012	MULTISPECIES: tyrosine protein kinase	O135(RC385),O39(AM-19226),O14(MZO-2),O12(1587),O115(523-80),O144(254-93),O159(vun6)
32	GCF_000152445.1_ASM15244v1_genomic.fna.fasta000030	hypothetical protein	O135(RC385)
33	GCF_000152445.1_ASM15244v1_genomic.fna.fasta000031	glycosyltransferase	O135(RC385)
34	GCF_000152445.1_ASM15244v1_genomic.fna.fasta000032	hypothetical protein	O135(RC385)
35	GCF_000152445.1_ASM15244v1_genomic.fna.fasta000033	conserved hypothetical protein	O135(RC385)
36	GCF_000152445.1_ASM15244v1_genomic.fna.fasta000034	hypothetical protein	O135(RC385)
37	GCF_000152445.1_ASM15244v1_genomic.fna.fasta000035	hypothetical protein	O135(RC385)
38	GCF_000152445.1_ASM15244v1_genomic.fna.fasta000036	UDP-galactopyranose mutase	O135(RC385)
39	GCF_000152445.1_ASM15244v1_genomic.fna.fasta000037	3-deoxy-8-phosphooctulonate synthase	O135(RC385),O159(vun6)
40	GCF_000152445.1_ASM15244v1_genomic.fna.fasta000038	hypothetical protein	O135(RC385),O159(vun6)
41	W3000.fasta000041	hypothetical protein	O135(RC385),O159(vun6)
42	GCF_000152445.1_ASM15244v1_genomic.fna.fasta000039	3-deoxy-manno-octulosonate cytidylyltransferase	O135(RC385),O159(vun6)
43	W3000.fasta000042	3-deoxy-D-manno-octulosonate cytidylyltransferase	O135(RC385),O159(vun6)
44	GCF_000152445.1_ASM15244v1_genomic.fna.fasta000040	3-deoxy-manno-octulosonate cytidylyltransferase	O135(RC385),O159(vun6)
45	GCF_000152445.1_ASM15244v1_genomic.fna.fasta000041	arabinose-5-phosphate isomerase	O135(RC385),O159(vun6)
46	GCF_000168895.2_Vibrio_cholerae_1587_genomic.fna.fasta000042	undecaprenylphosphate N-acetylglucosamine 1-phosphate transferase	O135(RC385),O39(AM-19226),O12(1587)
47	GCF_000152445.1_ASM15244v1_genomic.fna.fasta000043		O135(RC385)
48	GCF_000152445.1_ASM15244v1_genomic.fna.fasta000044	hypothetical protein	O135(RC385),O39(AM-19226),O14(MZO-2),O12(1587),O144(254-93),O159(vun6)
49	GCF_000737025.1_GFC_20_genomic.fna.fasta000036	hypothetical protein VCB_000380	O135(RC385),O39(AM-19226),O14(MZO-2),O12(1587),O144(254-93),O159(vun6)
50	GCF_000153985.2_ASM15398v3_genomic.fna.fasta000045	MBL fold metallo-hydrolase	O135(RC385),O39(AM-19226),O14(MZO-2),O37(V52),O12(1587),O89(984-81),O80(1421-77),O139(MO45),O65(981-75),O77(8-76),O115(523-80),O144(254-93),O49(1154-74),O27(10432-62),O16(877-163),O1(N16961),O159(vun6),O170(MJ38)
51	GCF_000168895.2_Vibrio_cholerae_1587_genomic.fna.fasta000032	dTDP-glucose 4,6-dehydratase, partial	O39(AM-19226),O14(MZO-2),O12(1587),O80(1421-77),O65(981-75),O144(254-93)
52	W3000.fasta000002	dTDP-glucose 4,6-dehydratase	O39(AM-19226),O14(MZO-2),O12(1587),O159(vun6)
53	GCF_000168895.2_Vibrio_cholerae_1587_genomic.fna.fasta000003	glucose-1-phosphate thymidylyltransferase, partial	O39(AM-19226),O14(MZO-2),O12(1587),O144(254-93)
54	GCF_000736785.1_GFC_14_genomic.fna.fasta000004	glucose-1-phosphate thymidylyltransferase	O39(AM-19226),O14(MZO-2),O80(1421-77),O65(981-75),O144(254-93)
55	GCF_000153785.2_ASM15378v3_genomic.fna.fasta000004	NAD(P)-dependent oxidoreductase	O39(AM-19226),O14(MZO-2),O12(1587)
56	GCF_000153785.2_ASM15378v3_genomic.fna.fasta000005	dTDP-4-dehydrorhamnose 3,5-epimerase	O39(AM-19226),O14(MZO-2),O12(1587)
57	GCF_000168895.2_Vibrio_cholerae_1587_genomic.fna.fasta000005	dTDP-4-dehydrorhamnose 3,5-epimerase	O39(AM-19226),O14(MZO-2),O12(1587)
58	GCF_000153785.2_ASM15378v3_genomic.fna.fasta000006	ABC transporter permease	O39(AM-19226)
59	GCF_000153785.2_ASM15378v3_genomic.fna.fasta000007	ABC transporter ATP-binding protein	O39(AM-19226)
60	GCF_000153785.2_ASM15378v3_genomic.fna.fasta000008	hypothetical protein	O39(AM-19226)
61	GCF_000153785.2_ASM15378v3_genomic.fna.fasta000009	hypothetical protein	O39(AM-19226)
62	GCF_000153785.2_ASM15378v3_genomic.fna.fasta000010	glycosyl transferase family 2	O39(AM-19226)
63	GCF_000153785.2_ASM15378v3_genomic.fna.fasta000011		O39(AM-19226)
64	GCF_000153785.2_ASM15378v3_genomic.fna.fasta000012	transposase OrfAB, subunit B	O39(AM-19226)
65	GCF_000153785.2_ASM15378v3_genomic.fna.fasta000013	transposase family protein	O39(AM-19226)
66	GCF_000153785.2_ASM15378v3_genomic.fna.fasta000014	membrane protein	O39(AM-19226)
67	GCF_000153785.2_ASM15378v3_genomic.fna.fasta000015	membrane protein	O39(AM-19226)
68	GCF_000153785.2_ASM15378v3_genomic.fna.fasta000016	hypothetical protein	O39(AM-19226)
69	GCF_000153785.2_ASM15378v3_genomic.fna.fasta000017	anchor NAD-dependent epimerase/dehydratase/dehydrogenase	O39(AM-19226)
70	GCF_000153785.2_ASM15378v3_genomic.fna.fasta000018	membrane protein	O39(AM-19226)
71	GCF_000153785.2_ASM15378v3_genomic.fna.fasta000019	short-chain dehydrogenase	O39(AM-19226)
72	GCF_000153785.2_ASM15378v3_genomic.fna.fasta000020	FAD-binding oxidoreductase	O39(AM-19226)
73	GCF_000153785.2_ASM15378v3_genomic.fna.fasta000021	membrane protein	O39(AM-19226)
74	GCF_000153785.2_ASM15378v3_genomic.fna.fasta000022	glycosyl transferase	O39(AM-19226)
75	GCF_000153785.2_ASM15378v3_genomic.fna.fasta000023	nucleoside-diphosphate sugar epimerase	O39(AM-19226),O14(MZO-2),O37(V52),O12(1587),O77(8-76),O115(523-80),O144(254-93),O49(1154-74),O1(N16961)
76	GCF_000153785.2_ASM15378v3_genomic.fna.fasta000024	NAD-dependent dehydratase	O39(AM-19226),O14(MZO-2),O37(V52),O12(1587),O77(8-76),O115(523-80),O144(254-93),O49(1154-74),O1(N16961)
77	GCF_000153785.2_ASM15378v3_genomic.fna.fasta000025	lipid carrier--UDP-N-acetylgalactosaminyltransferase	O39(AM-19226),O14(MZO-2),O37(V52),O12(1587),O77(8-76),O115(523-80),O144(254-93),O49(1154-74),O1(N16961),O159(vun6)
78	GCF_000736955.1_GFC_17_genomic.fna.fasta000018	MULTISPECIES: WbfB protein	O39(AM-19226),O12(1587),O115(523-80)
79	GCF_000153785.2_ASM15378v3_genomic.fna.fasta000034	hypothetical protein	O39(AM-19226)
80	GCF_000153785.2_ASM15378v3_genomic.fna.fasta000035	polysaccharide biosynthesis protein	O39(AM-19226)
81	GCF_000153785.2_ASM15378v3_genomic.fna.fasta000036	glycosyl transferase	O39(AM-19226)
82	GCF_000153785.2_ASM15378v3_genomic.fna.fasta000037	hypothetical protein	O39(AM-19226)
83	GCF_000153785.2_ASM15378v3_genomic.fna.fasta000038	glycosyl transferase	O39(AM-19226)
84	GCF_000153785.2_ASM15378v3_genomic.fna.fasta000039	hypothetical protein	O39(AM-19226)
85	GCF_000153785.2_ASM15378v3_genomic.fna.fasta000040	NAD-dependent epimerase	O39(AM-19226),O12(1587)
86	GCF_000153785.2_ASM15378v3_genomic.fna.fasta000041	UDP-glucose 6-dehydrogenase	O39(AM-19226),O12(1587),O89(984-81),O144(254-93)
87	GCF_000736775.1_GFC_15_genomic.fna.fasta000005	UDP-glucose 6-dehydrogenase	O39(AM-19226),O12(1587),O89(984-81),O170(MJ38)
88	GCF_000153785.2_ASM15378v3_genomic.fna.fasta000043		O39(AM-19226)
89	GCF_000153985.2_ASM15398v3_genomic.fna.fasta000006	sugar ABC transporter permease	O14(MZO-2)
90	GCF_000153985.2_ASM15398v3_genomic.fna.fasta000007	ABC transporter ATP-binding protein	O14(MZO-2)
91	GCF_000153985.2_ASM15398v3_genomic.fna.fasta000008	hypothetical protein	O14(MZO-2)
92	GCF_000153985.2_ASM15398v3_genomic.fna.fasta000009	SAM-dependent methyltransferase	O14(MZO-2)
93	GCF_000153985.2_ASM15398v3_genomic.fna.fasta000010	glycosyl transferase	O14(MZO-2)
94	GCF_000153985.2_ASM15398v3_genomic.fna.fasta000011	hypothetical protein	O14(MZO-2)
95	GCF_000153985.2_ASM15398v3_genomic.fna.fasta000012	hypothetical protein	O14(MZO-2)
96	GCF_000153985.2_ASM15398v3_genomic.fna.fasta000013	hypothetical protein	O14(MZO-2)
97	GCF_000153985.2_ASM15398v3_genomic.fna.fasta000014	PIG-L family deacetylase	O14(MZO-2)
98	GCF_000153985.2_ASM15398v3_genomic.fna.fasta000015	3-hydroxybutyryl-CoA dehydrogenase	O14(MZO-2)
99	GCF_000153985.2_ASM15398v3_genomic.fna.fasta000016	hypothetical protein	O14(MZO-2)
100	GCF_000153985.2_ASM15398v3_genomic.fna.fasta000017	glycosyl transferase family 2	O14(MZO-2)
101	GCF_000153985.2_ASM15398v3_genomic.fna.fasta000018	UDP-N-acetylglucosamine 2-epimerase (non-hydrolyzing)	O14(MZO-2)
102	GCF_000153985.2_ASM15398v3_genomic.fna.fasta000019	hypothetical protein	O14(MZO-2),O37(V52),O12(1587)
103	GCF_000167935.2_Vibrio_cholerae_V52_V1_genomic.fna.fasta000022	nucleotide sugar synthetase	O14(MZO-2),O37(V52),O12(1587)
104	W3000.fasta000024	nucleoside-diphosphate sugar epimerase	O14(MZO-2),O12(1587),O77(8-76),O144(254-93),O159(vun6)
105	GCF_000153985.2_ASM15398v3_genomic.fna.fasta000024		O14(MZO-2)
106	GCF_000153985.2_ASM15398v3_genomic.fna.fasta000032	polysaccharide biosynthesis protein	O14(MZO-2)
107	GCF_000153985.2_ASM15398v3_genomic.fna.fasta000033	glycosyl transferase	O14(MZO-2)
108	GCF_000153985.2_ASM15398v3_genomic.fna.fasta000034	nitroreductase	O14(MZO-2)
109	GCF_000153985.2_ASM15398v3_genomic.fna.fasta000035	nitroreductase	O14(MZO-2)
110	GCF_000153985.2_ASM15398v3_genomic.fna.fasta000036	hypothetical protein	O14(MZO-2)
111	GCF_000153985.2_ASM15398v3_genomic.fna.fasta000037	glycosyl transferase	O14(MZO-2)
112	GCF_000153985.2_ASM15398v3_genomic.fna.fasta000038	UDP-N-acetylglucosamine 2-epimerase (non-hydrolyzing)	O14(MZO-2)
113	GCF_000153985.2_ASM15398v3_genomic.fna.fasta000039	glycosyl transferase family 1	O14(MZO-2)
114	GCF_000153985.2_ASM15398v3_genomic.fna.fasta000040	hypothetical protein	O14(MZO-2)
115	GCF_000153985.2_ASM15398v3_genomic.fna.fasta000041	glycosyl transferase	O14(MZO-2)
116	GCF_000153985.2_ASM15398v3_genomic.fna.fasta000042	exopolysaccharide biosynthesis protein	O14(MZO-2),O115(523-80),O144(254-93),O159(vun6)
117	GCF_000737025.1_GFC_20_genomic.fna.fasta000035	hypothetical protein DN34_2575	O14(MZO-2),O144(254-93)
118	GCF_000167935.2_Vibrio_cholerae_V52_V1_genomic.fna.fasta000002	glysosyl-transferase	O37(V52),O115(523-80)
119	GCF_000736955.1_GFC_17_genomic.fna.fasta000040	MULTISPECIES: ABC transporter permease	O37(V52),O115(523-80)
120	GCF_000736955.1_GFC_17_genomic.fna.fasta000039	MULTISPECIES: hypothetical protein	O37(V52),O115(523-80)
121	GCF_000167935.2_Vibrio_cholerae_V52_V1_genomic.fna.fasta000005	ABC-transporter permease	O37(V52),O115(523-80)
122	GCF_000167935.2_Vibrio_cholerae_V52_V1_genomic.fna.fasta000006	methyltransferase	O37(V52),O115(523-80)
123	GCF_000167935.2_Vibrio_cholerae_V52_V1_genomic.fna.fasta000007	hypothetical protein	O37(V52)
124	GCF_000736955.1_GFC_17_genomic.fna.fasta000035	MULTISPECIES: epimerase	O37(V52),O115(523-80)
125	GCF_000167935.2_Vibrio_cholerae_V52_V1_genomic.fna.fasta000009	UDP-glucose 4-epimerase	O37(V52),O115(523-80)
126	GCF_000167935.2_Vibrio_cholerae_V52_V1_genomic.fna.fasta000010	NAD(P)-dependent oxidoreductase	O37(V52),O115(523-80)
127	GCF_000167935.2_Vibrio_cholerae_V52_V1_genomic.fna.fasta000011	UDP-N-acetylglucosamine 2-epimerase (non-hydrolyzing)	O37(V52),O115(523-80)
128	GCF_000167935.2_Vibrio_cholerae_V52_V1_genomic.fna.fasta000012	glycosyltransferase WbuB	O37(V52),O115(523-80)
129	GCF_000167935.2_Vibrio_cholerae_V52_V1_genomic.fna.fasta000013	acyltransferase	O37(V52),O115(523-80)
130	GCF_000167935.2_Vibrio_cholerae_V52_V1_genomic.fna.fasta000014	glycosyl transferase family 2	O37(V52),O115(523-80)
131	GCF_000736955.1_GFC_17_genomic.fna.fasta000028	MULTISPECIES: hypothetical protein	O37(V52),O115(523-80)
132	GCF_000167935.2_Vibrio_cholerae_V52_V1_genomic.fna.fasta000016	transposase	O37(V52),O115(523-80)
133	GCF_000736955.1_GFC_17_genomic.fna.fasta000027	hypothetical protein DN31_2971	O37(V52),O115(523-80)
134	GCF_000167935.2_Vibrio_cholerae_V52_V1_genomic.fna.fasta000017	IS5/IS1182 family transposase	O37(V52)
135	GCF_000167935.2_Vibrio_cholerae_V52_V1_genomic.fna.fasta000018	transposase	O37(V52)
136	GCF_000167935.2_Vibrio_cholerae_V52_V1_genomic.fna.fasta000019	transposase	O37(V52)
137	GCF_000167935.2_Vibrio_cholerae_V52_V1_genomic.fna.fasta000020	transposase	O37(V52)
138	GCF_000167935.2_Vibrio_cholerae_V52_V1_genomic.fna.fasta000021	transposase	O37(V52)
139	GCF_000168895.2_Vibrio_cholerae_1587_genomic.fna.fasta000006	hypothetical protein	O12(1587)
140	GCF_000168895.2_Vibrio_cholerae_1587_genomic.fna.fasta000007	ABC transporter ATP-binding protein	O12(1587)
141	GCF_000168895.2_Vibrio_cholerae_1587_genomic.fna.fasta000008	hypothetical protein	O12(1587)
142	GCF_000168895.2_Vibrio_cholerae_1587_genomic.fna.fasta000009	hypothetical protein	O12(1587)
143	GCF_000168895.2_Vibrio_cholerae_1587_genomic.fna.fasta000010	hypothetical protein	O12(1587)
144	GCF_000168895.2_Vibrio_cholerae_1587_genomic.fna.fasta000011	hypothetical protein	O12(1587)
145	GCF_000168895.2_Vibrio_cholerae_1587_genomic.fna.fasta000012	hypothetical protein	O12(1587)
146	GCF_000168895.2_Vibrio_cholerae_1587_genomic.fna.fasta000013	hypothetical protein	O12(1587)
147	GCF_000168895.2_Vibrio_cholerae_1587_genomic.fna.fasta000014	xylose isomerase	O12(1587)
148	GCF_000168895.2_Vibrio_cholerae_1587_genomic.fna.fasta000015	hypothetical protein	O12(1587)
149	GCF_000168895.2_Vibrio_cholerae_1587_genomic.fna.fasta000016	amino acid oxidase	O12(1587)
150	GCF_000168895.2_Vibrio_cholerae_1587_genomic.fna.fasta000017	glycosyl transferase family 2	O12(1587)
151	GCF_000168895.2_Vibrio_cholerae_1587_genomic.fna.fasta000018	hypothetical protein	O12(1587)
152	GCF_000168895.2_Vibrio_cholerae_1587_genomic.fna.fasta000019	hypothetical protein A55_0263	O12(1587)
153	GCF_000168895.2_Vibrio_cholerae_1587_genomic.fna.fasta000034	hypothetical protein	O12(1587)
154	GCF_000168895.2_Vibrio_cholerae_1587_genomic.fna.fasta000035	hypothetical protein	O12(1587)
155	GCF_000168895.2_Vibrio_cholerae_1587_genomic.fna.fasta000036	hypothetical protein	O12(1587)
156	GCF_000168895.2_Vibrio_cholerae_1587_genomic.fna.fasta000037	hypothetical protein	O12(1587)
157	GCF_000168895.2_Vibrio_cholerae_1587_genomic.fna.fasta000038	hypothetical protein	O12(1587)
158	GCF_000168895.2_Vibrio_cholerae_1587_genomic.fna.fasta000039	hypothetical protein	O12(1587)
159	GCF_000736775.1_GFC_15_genomic.fna.fasta000003	NAD-dependent epimerase	O89(984-81)
160	GCF_000736775.1_GFC_15_genomic.fna.fasta000004		O89(984-81)
161	GCF_000736775.1_GFC_15_genomic.fna.fasta000006	nucleoside-diphosphate sugar epimerase	O89(984-81)
162	GCF_000736775.1_GFC_15_genomic.fna.fasta000007	aminotransferase	O89(984-81)
163	GCF_000736775.1_GFC_15_genomic.fna.fasta000008	2-haloalkanoic acid dehalogenase	O89(984-81)
164	GCF_000736775.1_GFC_15_genomic.fna.fasta000009	carbamoyl phosphate synthase large subunit	O89(984-81)
165	GCF_000736775.1_GFC_15_genomic.fna.fasta000010	sugar transferase	O89(984-81)
166	GCF_000736775.1_GFC_15_genomic.fna.fasta000011	glycosyltransferase WbuB	O89(984-81)
167	GCF_000736775.1_GFC_15_genomic.fna.fasta000012	dTDP-4-dehydrorhamnose 3,5-epimerase	O89(984-81)
168	GCF_000736775.1_GFC_15_genomic.fna.fasta000013	membrane protein	O89(984-81)
169	GCF_000736775.1_GFC_15_genomic.fna.fasta000014	hypothetical protein	O89(984-81)
170	GCF_000736775.1_GFC_15_genomic.fna.fasta000015	rhamnosyltransferase	O89(984-81)
171	GCF_000736775.1_GFC_15_genomic.fna.fasta000016	putative membrane protein	O89(984-81)
172	GCF_000736775.1_GFC_15_genomic.fna.fasta000017	dTDP-4-dehydrorhamnose reductase	O89(984-81)
173	GCF_000736775.1_GFC_15_genomic.fna.fasta000018	glucose-1-phosphate thymidylyltransferase	O89(984-81)
174	GCF_000736775.1_GFC_15_genomic.fna.fasta000019	dTDP-glucose 4,6-dehydratase	O89(984-81)
175	GCF_000736785.1_GFC_14_genomic.fna.fasta000002	chain-length determining protein	O89(984-81),O80(1421-77),O65(981-75),O27(10432-62),O16(877-163)
176	GCF_000736785.1_GFC_14_genomic.fna.fasta000005	dTDP-6-deoxy-3,4-keto-hexulose isomerase	O80(1421-77),O65(981-75)
177	GCF_000736925.1_GFC_12_genomic.fna.fasta000005	dTDP-6-deoxy-3,4-keto-hexulose isomerase	O80(1421-77),O65(981-75)
178	GCF_000736785.1_GFC_14_genomic.fna.fasta000006	hypothetical protein F884_00216	O80(1421-77)
179	GCF_000736785.1_GFC_14_genomic.fna.fasta000007	hypothetical protein	O80(1421-77)
180	GCF_000736785.1_GFC_14_genomic.fna.fasta000008	hypothetical protein	O80(1421-77)
181	GCF_000736785.1_GFC_14_genomic.fna.fasta000009	3-oxoacyl-ACP reductase	O80(1421-77)
182	GCF_000736785.1_GFC_14_genomic.fna.fasta000010	N-acetyltransferase	O80(1421-77)
183	GCF_000736785.1_GFC_14_genomic.fna.fasta000011	aminotransferase class I and II family protein	O80(1421-77),O65(981-75)
184	GCF_000736925.1_GFC_12_genomic.fna.fasta000011	aminotransferase	O80(1421-77),O65(981-75)
185	GCF_000736785.1_GFC_14_genomic.fna.fasta000012	polysaccharide biosynthesis protein	O80(1421-77),O65(981-75)
186	GCF_000736785.1_GFC_14_genomic.fna.fasta000013	hypothetical protein	O80(1421-77),O65(981-75)
187	GCF_000736925.1_GFC_12_genomic.fna.fasta000014	hypothetical protein	O80(1421-77),O65(981-75)
188	GCF_000736925.1_GFC_12_genomic.fna.fasta000013	hypothetical protein	O80(1421-77),O65(981-75)
189	GCF_000736785.1_GFC_14_genomic.fna.fasta000014	hypothetical protein	O80(1421-77),O65(981-75)
190	GCF_000736785.1_GFC_14_genomic.fna.fasta000015	ISAs1 family transposase	O80(1421-77),O65(981-75)
191	GCF_000736925.1_GFC_12_genomic.fna.fasta000017	DDE_Tnp_1-associated family protein	O80(1421-77),O65(981-75)
192	GCF_000736785.1_GFC_14_genomic.fna.fasta000016	hypothetical protein DC58_19650	O80(1421-77),O139(MO45),O65(981-75),O27(10432-62),O16(877-163),O1(N16961),O170(MJ38)
193	GCF_000736845.1_GFC_18_genomic.fna.fasta000010	ISAs1 family transposase IS1358	O80(1421-77),O139(MO45),O27(10432-62),O16(877-163),O1(N16961),O170(MJ38)
194	N16961.fasta000015	rfbR	O80(1421-77),O139(MO45),O65(981-75),O27(10432-62),O16(877-163),O1(N16961),O170(MJ38)
195	GCF_000736925.1_GFC_12_genomic.fna.fasta000018	transposase DDE domain protein	O80(1421-77),O65(981-75),O1(N16961)
196	GCF_000736785.1_GFC_14_genomic.fna.fasta000017	asparagine synthetase B	O80(1421-77),O65(981-75)
197	GCF_000736785.1_GFC_14_genomic.fna.fasta000018	Vi polysaccharide biosynthesis protein VipA/TviB	O80(1421-77),O65(981-75)
198	GCF_000736785.1_GFC_14_genomic.fna.fasta000019	Vi polysaccharide biosynthesis protein VipB/TviC	O80(1421-77),O65(981-75)
199	GCF_000736785.1_GFC_14_genomic.fna.fasta000020	glycosyl transferase family 1	O80(1421-77),O65(981-75)
200	GCF_000736785.1_GFC_14_genomic.fna.fasta000021	UDP-glucose 4-epimerase	O80(1421-77),O139(MO45),O65(981-75),O170(MJ38)
201	GCF_000736845.1_GFC_18_genomic.fna.fasta000027	3-beta hydroxysteroid dehydrogenase/isomerase family protein	O80(1421-77),O139(MO45),O65(981-75),O170(MJ38)
202	GCF_000736845.1_GFC_18_genomic.fna.fasta000002	hypothetical protein VC4260B_35450	O139(MO45)
203	GCF_000736845.1_GFC_18_genomic.fna.fasta000004	WbfC protein	O139(MO45),O170(MJ38)
204	GCF_000736845.1_GFC_18_genomic.fna.fasta000005	hypothetical protein	O139(MO45),O170(MJ38)
205	GCF_000736845.1_GFC_18_genomic.fna.fasta000006	unknown	O139(MO45),O170(MJ38)
206	W3002.fasta000006	unknown	O139(MO45),O170(MJ38)
207	GCF_000736845.1_GFC_18_genomic.fna.fasta000007	Uncharacterised protein	O139(MO45),O170(MJ38)
208	GCF_000736845.1_GFC_18_genomic.fna.fasta000008	OtnA protein	O139(MO45),O170(MJ38)
209	GCF_000736845.1_GFC_18_genomic.fna.fasta000009	LPS biosynthesis protein	O139(MO45),O170(MJ38)
210	GCF_000736845.1_GFC_18_genomic.fna.fasta000011	RecName: Full=GDP-mannose 4,6-dehydratase; AltName: Full=GDP-D-mannose dehydratase CAA69111.1 oxidoreductase	O139(MO45)
211	GCF_000736845.1_GFC_18_genomic.fna.fasta000012	GDP-fucose synthetase	O139(MO45)
212	GCF_000736845.1_GFC_18_genomic.fna.fasta000013	pyridoxamine 5'-phosphate oxidase	O139(MO45)
213	GCF_000736845.1_GFC_18_genomic.fna.fasta000014	GDP-mannose mannosyl hydrolase	O139(MO45)
214	GCF_000736845.1_GFC_18_genomic.fna.fasta000015	hypothetical protein	O139(MO45)
215	GCF_000736845.1_GFC_18_genomic.fna.fasta000016	hypothetical protein	O139(MO45)
216	GCF_000736845.1_GFC_18_genomic.fna.fasta000017	hypothetical protein	O139(MO45)
217	GCF_000736845.1_GFC_18_genomic.fna.fasta000018	putative oRF56x5 protein	O139(MO45)
218	GCF_000736845.1_GFC_18_genomic.fna.fasta000019	hypothetical protein DN32_2926	O139(MO45)
219	GCF_000736845.1_GFC_18_genomic.fna.fasta000020	hypothetical protein	O139(MO45)
220	GCF_000736845.1_GFC_18_genomic.fna.fasta000021	hypothetical protein	O139(MO45)
221	GCF_000736845.1_GFC_18_genomic.fna.fasta000022	Rfc-like protein	O139(MO45)
222	GCF_000736845.1_GFC_18_genomic.fna.fasta000023	asparagine synthetase B	O139(MO45)
223	GCF_000736845.1_GFC_18_genomic.fna.fasta000024	glycosyl transferase family 1	O139(MO45)
224	GCF_000736845.1_GFC_18_genomic.fna.fasta000025	mannose-1-phosphate guanylyltransferase/mannose-6-phosphate isomerase	O139(MO45)
225	GCF_000736845.1_GFC_18_genomic.fna.fasta000026	phosphomannomutase	O139(MO45)
226	GCF_000736845.1_GFC_18_genomic.fna.fasta000029	UDP-glucose 6-dehydrogenase	O139(MO45),O170(MJ38)
227	GCF_000736845.1_GFC_18_genomic.fna.fasta000030	NAD-dependent epimerase	O139(MO45),O170(MJ38)
228	GCF_000736925.1_GFC_12_genomic.fna.fasta000006	carboxylate--amine ligase	O65(981-75)
229	GCF_000736925.1_GFC_12_genomic.fna.fasta000007	hypothetical protein	O65(981-75)
230	GCF_000736925.1_GFC_12_genomic.fna.fasta000008	hypothetical protein	O65(981-75)
231	GCF_000736925.1_GFC_12_genomic.fna.fasta000009	IS200/IS605 family transposase	O65(981-75)
232	GCF_000736925.1_GFC_12_genomic.fna.fasta000010		O65(981-75)
233	GCF_000736925.1_GFC_12_genomic.fna.fasta000015	putative membrane protein	O65(981-75)
234	GCF_000736935.1_GFC_13_genomic.fna.fasta000005	glycosyl transferases group 1 family protein	O77(8-76),O49(1154-74),O1(N16961)
235	GCF_000736935.1_GFC_13_genomic.fna.fasta000006	hypothetical protein	O77(8-76)
236	GCF_000736935.1_GFC_13_genomic.fna.fasta000007	hypothetical protein	O77(8-76)
237	GCF_000736935.1_GFC_13_genomic.fna.fasta000008	hypothetical protein	O77(8-76)
238	GCF_000736935.1_GFC_13_genomic.fna.fasta000009	hypothetical protein	O77(8-76)
239	GCF_000736935.1_GFC_13_genomic.fna.fasta000010	ABC transporter ATP-binding protein	O77(8-76)
240	GCF_000736935.1_GFC_13_genomic.fna.fasta000011	ABC transporter	O77(8-76)
241	GCF_000736935.1_GFC_13_genomic.fna.fasta000012	GDP-L-fucose synthase	O77(8-76)
242	GCF_000736935.1_GFC_13_genomic.fna.fasta000013	GDP-mannose 4,6-dehydratase	O77(8-76)
243	GCF_000736935.1_GFC_13_genomic.fna.fasta000014	phosphomannomutase/phosphoglucomutase	O77(8-76),O49(1154-74),O1(N16961)
244	GCF_000736935.1_GFC_13_genomic.fna.fasta000015	mannose-1-phosphate guanylyltransferase/mannose-6-phosphate isomerase	O77(8-76),O49(1154-74),O1(N16961)
245	GCF_000736955.1_GFC_17_genomic.fna.fasta000002	MULTISPECIES: membrane protein	O115(523-80)
246	GCF_000736955.1_GFC_17_genomic.fna.fasta000003		O115(523-80)
247	GCF_000736955.1_GFC_17_genomic.fna.fasta000005	MULTISPECIES: amylovoran biosynthesis protein AmsE	O115(523-80)
248	GCF_000736955.1_GFC_17_genomic.fna.fasta000006	MULTISPECIES: glycosyl transferase	O115(523-80)
249	GCF_000736955.1_GFC_17_genomic.fna.fasta000007	MULTISPECIES: glycosyl transferase	O115(523-80)
250	GCF_000736955.1_GFC_17_genomic.fna.fasta000008	MULTISPECIES: hypothetical protein	O115(523-80)
251	GCF_000736955.1_GFC_17_genomic.fna.fasta000009	MULTISPECIES: hypothetical protein	O115(523-80)
252	GCF_000736955.1_GFC_17_genomic.fna.fasta000010	MULTISPECIES: hypothetical protein	O115(523-80)
253	GCF_000736955.1_GFC_17_genomic.fna.fasta000011	MULTISPECIES: hypothetical protein	O115(523-80)
254	GCF_000736955.1_GFC_17_genomic.fna.fasta000017	MULTISPECIES: polysaccharide synthesis	O115(523-80)
255	GCF_000736955.1_GFC_17_genomic.fna.fasta000023		O115(523-80)
256	GCF_000736955.1_GFC_17_genomic.fna.fasta000024	putative transposase for transposon	O115(523-80)
257	GCF_000736955.1_GFC_17_genomic.fna.fasta000025	hypothetical protein DN31_2969	O115(523-80)
258	GCF_000736955.1_GFC_17_genomic.fna.fasta000026	hypothetical protein DN31_2970	O115(523-80)
259	GCF_000736955.1_GFC_17_genomic.fna.fasta000036	MULTISPECIES: hypothetical protein	O115(523-80)
260	GCF_000737025.1_GFC_20_genomic.fna.fasta000004	dTDP-4-dehydrorhamnose 3,5-epimerase	O144(254-93)
261	GCF_000737025.1_GFC_20_genomic.fna.fasta000005	aminotransferase DegT	O144(254-93)
262	GCF_000737025.1_GFC_20_genomic.fna.fasta000006	hypothetical protein	O144(254-93)
263	GCF_000737025.1_GFC_20_genomic.fna.fasta000007	hypothetical protein	O144(254-93)
264	GCF_000737025.1_GFC_20_genomic.fna.fasta000008	hypothetical protein	O144(254-93)
265	GCF_000737025.1_GFC_20_genomic.fna.fasta000009	NAD dependent epimerase/dehydratase family protein	O144(254-93)
266	GCF_000737025.1_GFC_20_genomic.fna.fasta000010	hypothetical protein	O144(254-93)
267	GCF_000737025.1_GFC_20_genomic.fna.fasta000011	hypothetical protein	O144(254-93)
268	GCF_000737025.1_GFC_20_genomic.fna.fasta000012	hypothetical protein	O144(254-93)
269	GCF_000737025.1_GFC_20_genomic.fna.fasta000013	glycosyl transferase	O144(254-93)
270	GCF_000737025.1_GFC_20_genomic.fna.fasta000014	radical SAM protein	O144(254-93)
271	GCF_000737025.1_GFC_20_genomic.fna.fasta000015	hypothetical protein	O144(254-93)
272	GCF_000737025.1_GFC_20_genomic.fna.fasta000027	putative membrane protein	O144(254-93)
273	GCF_000737025.1_GFC_20_genomic.fna.fasta000028	hypothetical protein	O144(254-93)
274	GCF_000737025.1_GFC_20_genomic.fna.fasta000029	hypothetical protein	O144(254-93)
275	GCF_000737025.1_GFC_20_genomic.fna.fasta000030	hypothetical protein	O144(254-93)
276	GCF_000737025.1_GFC_20_genomic.fna.fasta000031	hypothetical protein	O144(254-93)
277	GCF_000737025.1_GFC_20_genomic.fna.fasta000033	glycosyl transferase	O144(254-93)
278	GCF_000969235.1_ASM96923v1_genomic.fna.fasta000006	glycosyl transferase	O49(1154-74)
279	GCF_000969235.1_ASM96923v1_genomic.fna.fasta000007	epimerase	O49(1154-74)
280	GCF_000969235.1_ASM96923v1_genomic.fna.fasta000008	GDP-mannose 4,6-dehydratase	O49(1154-74)
281	GCF_000969235.1_ASM96923v1_genomic.fna.fasta000009	membrane protein	O49(1154-74)
282	GCF_000969235.1_ASM96923v1_genomic.fna.fasta000010	b-glycosyltransferase	O49(1154-74)
283	GCF_000969235.1_ASM96923v1_genomic.fna.fasta000011	hypothetical protein	O49(1154-74)
284	GCF_000969235.1_ASM96923v1_genomic.fna.fasta000012	response regulator receiver protein	O49(1154-74)
285	GCF_000969235.1_ASM96923v1_genomic.fna.fasta000013	dTDP-4-amino-4,6-dideoxygalactose transaminase	O49(1154-74)
286	GCF_000969235.1_ASM96923v1_genomic.fna.fasta000014	o-succinylbenzoate--CoA ligase	O49(1154-74)
287	GCF_000969235.1_ASM96923v1_genomic.fna.fasta000015	oxidoreductase	O49(1154-74)
288	GCF_000969235.1_ASM96923v1_genomic.fna.fasta000016	hypothetical protein	O49(1154-74)
289	GCF_000969235.1_ASM96923v1_genomic.fna.fasta000017	3-oxoacyl-ACP reductase	O49(1154-74)
290	GCF_000969235.1_ASM96923v1_genomic.fna.fasta000018	hypothetical protein	O49(1154-74)
291	GCF_000969235.1_ASM96923v1_genomic.fna.fasta000019	3-oxoacyl-ACP synthase	O49(1154-74)
292	GCF_000969235.1_ASM96923v1_genomic.fna.fasta000020	acetyltransferase	O49(1154-74)
293	GCF_000969235.1_ASM96923v1_genomic.fna.fasta000021	glucose-1-phosphate thymidylyltransferase	O49(1154-74)
294	GCF_000969235.1_ASM96923v1_genomic.fna.fasta000022	dTDP-glucose 4,6-dehydratase	O49(1154-74)
295	GCF_000969235.1_ASM96923v1_genomic.fna.fasta000023	hypothetical protein	O49(1154-74)
296	GCF_000969235.1_ASM96923v1_genomic.fna.fasta000024	hypothetical protein	O49(1154-74)
297	GCF_000969235.1_ASM96923v1_genomic.fna.fasta000025	hypothetical protein	O49(1154-74)
298	GCF_000969235.1_ASM96923v1_genomic.fna.fasta000026	ABC transporter ATP-binding protein	O49(1154-74)
299	GCF_000969235.1_ASM96923v1_genomic.fna.fasta000027	ABC transporter	O49(1154-74)
300	GCF_000969235.1_ASM96923v1_genomic.fna.fasta000030	Uncharacterised protein	O49(1154-74)
301	GCF_000969265.1_ASM96926v1_genomic.fna.fasta000004	UDP-glucose 4-epimerase	O27(10432-62)
302	GCF_000969265.1_ASM96926v1_genomic.fna.fasta000005	glycosyltransferase WbuB	O27(10432-62)
303	GCF_000969265.1_ASM96926v1_genomic.fna.fasta000006	UDP-N-acetylglucosamine 2-epimerase (non-hydrolyzing)	O27(10432-62)
304	GCF_000969265.1_ASM96926v1_genomic.fna.fasta000007	capsular biosynthesis protein	O27(10432-62)
305	GCF_000969265.1_ASM96926v1_genomic.fna.fasta000008	3-beta hydroxysteroid dehydrogenase/isomerase family protein	O27(10432-62)
306	GCF_000969265.1_ASM96926v1_genomic.fna.fasta000009	hypothetical protein	O27(10432-62)
307	GCF_000969265.1_ASM96926v1_genomic.fna.fasta000010	hypothetical protein	O27(10432-62)
308	GCF_000969265.1_ASM96926v1_genomic.fna.fasta000011	hypothetical protein	O27(10432-62)
309	GCF_000969265.1_ASM96926v1_genomic.fna.fasta000012	hypothetical protein	O27(10432-62)
310	GCF_000969265.1_ASM96926v1_genomic.fna.fasta000013	SDR family oxidoreductase	O27(10432-62)
311	GCF_000969265.1_ASM96926v1_genomic.fna.fasta000014	acylneuraminate cytidylyltransferase	O27(10432-62)
312	GCF_000969265.1_ASM96926v1_genomic.fna.fasta000015	oxidoreductase	O27(10432-62)
313	GCF_000969265.1_ASM96926v1_genomic.fna.fasta000016	alcohol dehydrogenase	O27(10432-62)
314	GCF_000969265.1_ASM96926v1_genomic.fna.fasta000017	shikimate dehydrogenase	O27(10432-62)
315	GCF_000969265.1_ASM96926v1_genomic.fna.fasta000018	N-acetylneuraminate synthase	O27(10432-62)
316	GCF_000969265.1_ASM96926v1_genomic.fna.fasta000019	UDP-N-acetylglucosamine 2-epimerase (hydrolyzing)	O27(10432-62)
317	GCF_000969265.1_ASM96926v1_genomic.fna.fasta000020	aminotransferase DegT	O27(10432-62),O16(877-163)
318	GCF_000969265.1_ASM96926v1_genomic.fna.fasta000021	UDP-N-acetylglucosamine 4,6-dehydratase	O27(10432-62),O16(877-163)
319	GCF_000969265.1_ASM96926v1_genomic.fna.fasta000023	transposase DDE domain protein	O27(10432-62)
320	GCF_000969265.1_ASM96926v1_genomic.fna.fasta000024		O27(10432-62)
321	GCF_001402745.1_ASM140274v1_genomic.fna.fasta000002	undecaprenyl-phosphate alpha-N-acetylglucosaminyl 1-phosphate transferase	O16(877-163)
322	GCF_001402745.1_ASM140274v1_genomic.fna.fasta000004	glycosyl transferase family 1	O16(877-163)
323	GCF_001402745.1_ASM140274v1_genomic.fna.fasta000005	heparinase	O16(877-163)
324	GCF_001402745.1_ASM140274v1_genomic.fna.fasta000006	dehydrogenase	O16(877-163)
325	GCF_001402745.1_ASM140274v1_genomic.fna.fasta000007	imidazole glycerol phosphate synthase subunit HisF	O16(877-163)
326	GCF_001402745.1_ASM140274v1_genomic.fna.fasta000008	imidazole glycerol phosphate synthase subunit HisH	O16(877-163)
327	GCF_001402745.1_ASM140274v1_genomic.fna.fasta000009	LPS biosynthesis protein	O16(877-163)
328	GCF_001402745.1_ASM140274v1_genomic.fna.fasta000010	hypothetical protein	O16(877-163)
329	GCF_001402745.1_ASM140274v1_genomic.fna.fasta000011	glycosyl transferase family 1	O16(877-163)
330	GCF_001402745.1_ASM140274v1_genomic.fna.fasta000012	hypothetical protein	O16(877-163)
331	GCF_001402745.1_ASM140274v1_genomic.fna.fasta000013	hypothetical protein	O16(877-163)
332	GCF_001402745.1_ASM140274v1_genomic.fna.fasta000014	hypothetical protein	O16(877-163)
333	GCF_001402745.1_ASM140274v1_genomic.fna.fasta000015	hypothetical protein	O16(877-163)
334	GCF_001402745.1_ASM140274v1_genomic.fna.fasta000016	mannose-1-phosphate guanylyltransferase	O16(877-163)
335	GCF_001402745.1_ASM140274v1_genomic.fna.fasta000017	acetyltransferase	O16(877-163)
336	GCF_001402745.1_ASM140274v1_genomic.fna.fasta000020	UDP-N-acetyl-D-mannosamine dehydrogenase	O16(877-163)
337	GCF_001402745.1_ASM140274v1_genomic.fna.fasta000021	UDP-N-acetylglucosamine 2-epimerase (non-hydrolyzing)	O16(877-163)
338	GCF_001402745.1_ASM140274v1_genomic.fna.fasta000022	chain length determinant protein	O16(877-163)
339	N16961.fasta000004	GDP-mannose 4,6-dehydratase	O1(N16961)
340	N16961.fasta000005	aminotransferase DegT	O1(N16961)
341	N16961.fasta000006	rfbG protein	O1(N16961)
342	N16961.fasta000007	ABC-2 type transporter family protein	O1(N16961)
343	N16961.fasta000008	sugar ABC transporter	O1(N16961)
344	N16961.fasta000009	acyl carrier protein	O1(N16961)
345	N16961.fasta000010	rfbL protein	O1(N16961)
346	N16961.fasta000011	alcohol dehydrogenase	O1(N16961)
347	N16961.fasta000012	acyl-CoA reductase	O1(N16961)
348	N16961.fasta000013	acetyltransferase	O1(N16961)
349	N16961.fasta000014	ISAs1 family transposase, partial	O1(N16961)
350	N16961.fasta000016	rfbT	O1(N16961)
351	N16961.fasta000017	MULTISPECIES: transposase	O1(N16961)
352	N16961.fasta000018	IS3 family transposase ISVch4	O1(N16961)
353	N16961.fasta000019	rfbT protein	O1(N16961)
354	W3000.fasta000003	glucose-1-phosphate thymidylyltransferase	O159(vun6)
355	W3000.fasta000004	dTDP-6-deoxy-3,4-keto-hexulose isomerase	O159(vun6)
356	W3000.fasta000005	N-acetyltransferase	O159(vun6)
357	W3000.fasta000006	acyl dehydratase	O159(vun6)
358	W3000.fasta000007	aminotransferase	O159(vun6)
359	W3000.fasta000008	hypothetical protein	O159(vun6)
360	W3000.fasta000009	ABC transporter	O159(vun6)
361	W3000.fasta000010	glycosyl transferase family 2	O159(vun6)
362	W3000.fasta000011	hypothetical protein	O159(vun6)
363	W3000.fasta000012	hypothetical protein	O159(vun6)
364	W3000.fasta000013	glutamine amidotransferase class I	O159(vun6)
365	W3000.fasta000014	hypothetical protein	O159(vun6)
366	W3000.fasta000015		O159(vun6)
367	W3000.fasta000016	hypothetical protein	O159(vun6)
368	W3000.fasta000017	hypothetical protein	O159(vun6)
369	W3000.fasta000018	hypothetical protein VCR4J5_1470080	O159(vun6)
370	W3000.fasta000019	hypothetical protein	O159(vun6)
371	W3000.fasta000020	NAD-dependent epimerase	O159(vun6)
372	W3000.fasta000021	hypothetical protein VCHC02A1_0262	O159(vun6)
373	W3000.fasta000022	transposase	O159(vun6)
374	W3000.fasta000023	hypothetical protein	O159(vun6)
375	W3000.fasta000025	hypothetical protein VCHC1A2_0272	O159(vun6)
376	W3000.fasta000035		O159(vun6)
377	W3000.fasta000036	hypothetical protein	O159(vun6)
378	W3000.fasta000037	hypothetical protein	O159(vun6)
379	W3000.fasta000038	hypothetical protein	O159(vun6)
380	W3000.fasta000039	glycosyltransferase	O159(vun6)
381	W3000.fasta000044	glycosyl transferase 2 family protein	O159(vun6)
382	W3000.fasta000046		O159(vun6)
383	W3002.fasta000002	hypothetical protein	O170(MJ38)
384	W3002.fasta000011	UDP-N-acetylglucosamine 4,6-dehydratase	O170(MJ38)
385	W3002.fasta000012	spore coat protein	O170(MJ38)
386	W3002.fasta000013	pseudaminic acid cytidylyltransferase	O170(MJ38)
387	W3002.fasta000014	UDP-2,4-diacetamido-2,4,6-trideoxy-beta-L-altropyranose hydrolase	O170(MJ38)
388	W3002.fasta000015	N-acetylneuraminate synthase	O170(MJ38)
389	W3002.fasta000016	LPS biosynthesis protein	O170(MJ38)
390	W3002.fasta000017	imidazole glycerol phosphate synthase	O170(MJ38)
391	W3002.fasta000018	hypothetical protein	O170(MJ38)
392	W3002.fasta000019	LPS biosynthesis protein	O170(MJ38)
393	W3002.fasta000020	hypothetical protein	O170(MJ38)
394	W3002.fasta000021	hypothetical protein AAY55_13050	O170(MJ38)
395	W3002.fasta000022	hypothetical protein AAY55_13055	O170(MJ38)
396	W3002.fasta000023	hypothetical protein AAY55_13060	O170(MJ38)
397	W3002.fasta000024		O170(MJ38)
398	W3002.fasta000025	hypothetical protein AAY55_13065	O170(MJ38)
399	W3002.fasta000026	GDP-mannose 4,6-dehydratase	O170(MJ38)
400	W3002.fasta000027	GDP-fucose synthetase	O170(MJ38)
401	W3002.fasta000028	GDP-mannose mannosyl hydrolase	O170(MJ38)
402	W3002.fasta000029	mannose-1-phosphate guanyltransferase	O170(MJ38)
403	W3002.fasta000030	phosphomannomutase	O170(MJ38)
404	W3002.fasta000031	mannose-6-phosphate isomerase, class I	O170(MJ38)
405	W3002.fasta000032	glycosyl transferase	O170(MJ38)
