# Supplementary material for: Genomic comparison of serogroups O159 and O170 with other Vibrio cholerae serogroups
Source: BMC Genomics. 2019 Mar 25;20:241. doi: 10.1186/s12864-019-5603-7 (PMC6434791; doi:10.1186/s12864-019-5603-7)
Supplement: Supplementary file 3 — Characterization of the serogroup-specific virulence genes. The detailed information on the serogroup-specific virulence genes from the different serogroups. (XLSX 91 kb) (XLSX 23 kb) [file 12864_2019_5603_MOESM3_ESM.xlsx]

## Sheet: Table
The detailed information on the specific virulence genes of different serogroups
	uniqueSeros	vf_vectors	vf_annos	vf_count
1	O1	VFG035330(gi:410481000),VFG014994(gi:77457102),VFG011483(gi:23501416),VFG007009(gi:147672022),VFG042242(gi:9885632),VFG031519(gi:126435936),VFG006920(gi:15640425),VFG002440(gb|YP_111528),VFG038839(gi:117621307),VFG045566(gb|YP_096368),VFG007013(gi:147672404),VFG036552(gi:385339601),VFG007024(gi:147675369),VFG007137(gi:147671643),VFG006895(gi:147673383),VFG006868(gi:147673398),VFG007201(gi:1476737…	>VFG035330(gi:410481000) (O3M_04335) hypothetical protein [SCI-I T6SS (CVF734)] [Escherichia coli O104:H4 str. 2009EL-2050],>VFG014994(gi:77457102) (algW) Peptidase S1 and S6, chymotrypsin/Hap [Alginate regulation (CVF523)] [Pseudomonas fluorescens Pf0-1],>VFG011483(gi:23501416) (per) perosamine synthase, putative [LPS (CVF383)] [Brucella suis 1330],>VFG007009(gi:147672022) (zot) zona occludens t…	31
2	O80	VFG041064(gi:159186124),VFG041063(gi:15890642),VFG015806(gi:170721686),VFG041104(gi:16763663),VFG038372(gi:507521521),VFG041187(gi:269139783),VFG043725(gi:436947),VFG043733(gb|CAD48850),VFG014116(gi:15598338),VFG038897(gi:117618259)	>VFG041064(gi:159186124) (impB) hypothetical protein [Imp (SS195)] [Agrobacterium tumefaciens str. C58],>VFG041063(gi:15890642) (impC) hypothetical protein [Imp (SS195)] [Agrobacterium tumefaciens str. C58],>VFG015806(gi:170721686) (clpV1) type VI secretion ATPase, ClpV1 family [Hcp secretion island-1 encoded type VI secretion system (H-T6SS) (CVF535)] [Pseudomonas putida W619],>VFG041104(gi:1676…	10
3	O77	VFG017993(gi:157415669),VFG038560(gi:117621178),VFG011474(gi:148559502),VFG006084(gi:55821453),VFG011703(gi:121612894),VFG002690(gi:16123271),VFG013764(gi:66044054),VFG001436(gb|BAB62897)	>VFG017993(gi:157415669) (kpsF) arabinose-5-phosphate isomerase [Capsule biosynthesis and transport (CVF393)] [Campylobacter jejuni subsp. jejuni 81116],>VFG038560(gi:117621178) (mshQ) protein MshQ [Mannose-sensitive hemagglutinin (Msh) pilus, type IV pili (CVF785)] [Aeromonas hydrophila subsp. hydrophila ATCC 7966],>VFG011474(gi:148559502) (wbkA) putative mannosyltransferase [LPS (CVF383)] [Bruc…	8
4	O14	VFG032200(gi:347548334),VFG030136(gi:385996111),VFG013301(gi:148827714),VFG043691(gi:112292716),VFG011221(gi:115421187),VFG037915(gi:523521478),VFG005941(gi:76787453),VFG020307(gi:186894378),VFG013612(gi:113461676)	>VFG032200(gi:347548334) (lplA1) putative lipoate protein ligase A [Lipoate protein ligase A1 (CVF238)] [Listeria ivanovii subsp. ivanovii PAM 55],>VFG030136(gi:385996111) (kefB) integral membrane transport protein [Potassium/proton antiporter (CVF647)] [Mycobacterium tuberculosis CCDC5079],>VFG013301(gi:148827714) (waaQ) hypothetical protein [LOS (CVF494)] [Haemophilus influenzae PittGG],>VFG043…	9
5	O144	VFG013266(gi:68248866),VFG006670(gi:32265937),VFG017341(gi:153947600),VFG007597(gi:59712444),VFG011925(gi:118475132),VFG007326(gi:37679150),VFG038878(gi:145297458),VFG011372(gi:115422797),VFG011860(gi:121613240),VFG016767(gi:121601713),VFG002368(gb|YP_001007260),VFG016394(gi:42784433),VFG016398(gi:42784437)	>VFG013266(gi:68248866) (orfM) putative deoxyribonucleotide triphosphate pyrophosphatase [LOS (CVF494)] [Haemophilus influenzae 86-028NP],>VFG006670(gi:32265937) (fliQ) flagellar biosynthesis protein [Flagella (CVF223)] [Helicobacter hepaticus ATCC 51449],>VFG017341(gi:153947600) (flhB) flagellar biosynthetic protein FlhB [Flagella (cluster I) (CVF039)] [Yersinia pseudotuberculosis IP 31758],>VFG…	13
6	O159	VFG018004(gi:157415399),VFG037983(gi:407930973),VFG038028(gi:407930976),VFG011671(gi:15792736),VFG011670(gi:121613268),VFG011667(gi:121612342),VFG005983(gi:146318228),VFG013237(gi:68248609),VFG011729(gi:121612774)	>VFG018004(gi:157415399) (C8J_1079) hypothetical protein [LOS (CVF396)] [Campylobacter jejuni subsp. jejuni 81116],>VFG037983(gi:407930973) (M3Q_289) Sel1 repeat protein [Capsule (CVF775)] [Acinetobacter baumannii TYTH-1],>VFG038028(gi:407930976) (M3Q_292) ribonuclease E [Capsule (CVF775)] [Acinetobacter baumannii TYTH-1],>VFG011671(gi:15792736) (Cj1418c) hypothetical protein [Capsule biosynthesi…	9
7	O12	VFG006073(gi:55823381),VFG038018(gi:126640173),VFG005923(gi:146318223)	>VFG006073(gi:55823381) (rgpB) polysaccharide biosynthesis protein/putative rhamnosyl transferase [Capsule (CVF186)] [Streptococcus thermophilus CNRZ1066],>VFG038018(gi:126640173) (A1S_0060) hypothetical protein [Capsule (CVF775)] [Acinetobacter baumannii ATCC 17978],>VFG005923(gi:146318223) (SSU05_0569) Cps2F [Capsule (CVF186)] [Streptococcus suis 05ZYH33]	3
8	O37	VFG042362(gi:1772622),VFG009332(gi:145222208),VFG016054(gi:104782686),VFG042759(gi:156121664),VFG014988(gi:66047357),VFG037973(gi:126640170),VFG019917(gi:229588997)	>VFG042362(gi:1772622) (hecB) HecB [HecA-HecB (SS123)] [Erwinia chrysanthemi EC16],>VFG009332(gi:145222208) (purC) phosphoribosylaminoimidazole-succinocarboxamide synthase [Purine synthesis (CVF306)] [Mycobacterium gilvum PYR-GCK],>VFG016054(gi:104782686) (pvdH) diaminobutyrate--2-oxoglutarate aminotransferase [Pyoverdine (CVF551)] [Pseudomonas entomophila L48],>VFG042759(gi:156121664) (lngA) Lng…	7
9	O115	VFG037711(gi:469822479),VFG043640(gi:27366553),VFG043639(gi:326424179),VFG043638(gi:27366551),VFG043637(gi:326424178),VFG043636(gi:326424177),VFG043635(gi:326424176),VFG043634(gi:27366547),VFG043633(gi:27366546),VFG043632(gi:326424175),VFG043631(gi:326424174),VFG043630(gi:326424173),VFG043629(gi:27366542),VFG030673(gi:15827534),VFG044040(gi:258624981),VFG038895(gi:117619755),VFG022905(gi:16962777…	>VFG037711(gi:469822479) (adeF) RND efflux transporter [AdeFGH efflux pump/transport autoinducer (CVF773)] [Acinetobacter baumannii D1279779],>VFG043640(gi:27366553) (tadG) protein TadG, associated with Flp pilus assembly [Flp pili (AI114)] [Vibrio vulnificus CMCP6],>VFG043639(gi:326424179) (tadF) Flp pilus assembly surface protein TadF [Flp pili (AI114)] [Vibrio vulnificus CMCP6],>VFG043638(gi:2…	100
10	O39	VFG041624(gi:253990933)	>VFG041624(gi:253990933) (PAU_03459) hypothetical protein [T3SS-2 (SS034)] [Photorhabdus asymbiotica subsp. asymbiotica ATCC 43949]	1
11	O89	VFG045567(gb|YP_096378),VFG013140(gi:170717456),VFG042104(gi:13475314),VFG007657(gi:37678549),VFG037926(gi:215485082),VFG007642(gi:37678545),VFG038005(gi:523521484),VFG013254(gb|NP_438368),VFG013274(gi:148827417),VFG013278(gi:148827418),VFG013316(gi:68249231)	>VFG045567(gb|YP_096378) (lpg2370) Dot/Icm type IV secretion system effector [Dot/Icm (VF0156)] [Legionella pneumophila subsp. pneumophila str. Philadelphia 1],>VFG013140(gi:170717456) (pilA) fimbrial subunit [Type IV pili (CVF486)] [Haemophilus somnus 2336],>VFG042104(gi:13475314) (mll6352) transposase [T3SS (SS026)] [Mesorhizobium loti MAFF303099],>VFG007657(gi:37678549) (wbfV/wcvB) predicted U…	11
12	O170	VFG037026(gi:313667900),VFG002552(gb|YP_109388),VFG034306(gi:387609227),VFG006901(gi:59712792),VFG017347(gi:153949638),VFG013538(gi:33151928),VFG011469(gi:148559635),VFG002692(gi:16123273),VFG002764(gi:22124985),VFG012021(gi:121613681),VFG045298(gi:52840987),VFG012020(gi:57238368),VFG037984(gi:384130051),VFG037954(gi:384130049),VFG037939(gi:384130048),VFG037927(gi:184156396),VFG018067(gi:15741555…	>VFG037026(gi:313667900) (mtrE) outer membrane efflux protein [MtrCDE (CVF759)] [Neisseria lactamica 020-06],>VFG002552(gb|YP_109388) (wcbN) D-glycero-d-manno-heptose 1,7-bisphosphate phosphatase [Capsule I (VF0436)] [Burkholderia pseudomallei K96243],>VFG034306(gi:387609227) (chuW) putative oxygen independent coproporphyrinogen III oxidase [Hemin uptake (CVF460)] [Escherichia coli O44:H18 042],>…	17
13	O139	VFG000322(gb|NP_206846),VFG020313(gi:186894370),VFG037945(gi:523521480),VFG019020(gi:170025398),VFG019236(gi:163844524)	>VFG000322(gb|NP_206846) (wbcJ) GDP fucose synthase [LPS (VF0056)] [Helicobacter pylori 26695],>VFG020313(gi:186894370) (YPTS_1044) DegT/DnrJ/EryC1/StrS aminotransferase [O-antigen (CVF043)] [Yersinia pseudotuberculosis PB1/+],>VFG037945(gi:523521480) (BJAB07104_00093) Glycosyltransferases involved in cell wall biogenesis [Capsule (CVF775)] [Acinetobacter baumannii BJAB07104],>VFG019020(gi:170025…	5
14	O16	VFG030675(gi:41408643),VFG042228(gi:82470754),VFG019921(gi:218893537),VFG016414(gi:49478942),VFG014143(gi:116051141),VFG014142(gi:116051142),VFG014128(gi:152985579),VFG014127(gi:152986843),VFG045302(gi:52840991),VFG007635(gi:27364228),VFG034670(gi:387606070),VFG037008(gi:313667899),VFG036978(gi:194099138),VFG015009(gi:70728565),VFG042510(gi:29293004),VFG031406(gi:433641098),VFG019824(gi:229591857…	>VFG030675(gi:41408643) (sugC) SugC [Trehalose-recycling ABC transporter (CVF651)] [Mycobacterium avium subsp. paratuberculosis K-10],>VFG042228(gi:82470754) (ABB77406) unknown [T3SS (SS007)] [Pantoea stewartii subsp. stewartii str. SS104],>VFG019921(gi:218893537) (algW) AlgW protein [Alginate regulation (CVF523)] [Pseudomonas aeruginosa LESB58],>VFG016414(gi:49478942) (BT9727_4953) conserved hyp…	20
15	O27	VFG007654(gi:37678548),VFG037979(gi:387125712),VFG038008(gi:469820241),VFG014123(gi:152988367),VFG037980(gi:384141329),VFG037965(gi:384141328),VFG012026(gi:57238373),VFG014120(gi:152983772)	>VFG007654(gi:37678548) (wbfY) predicted nucleoside-diphosphate sugar epimerase [Capsular polysaccharide (CVF282)] [Vibrio vulnificus YJ016],>VFG037979(gi:387125712) (ABTJ_03751) glycosyltransferase [Capsule (CVF775)] [Acinetobacter baumannii MDR-TJ],>VFG038008(gi:469820241) (ABD1_00590) capsular polysaccharide biosynthesis protein [Capsule (CVF775)] [Acinetobacter baumannii D1279779],>VFG014123(…	8
16	O49	VFG031738(gi:169631126),VFG036964(gi:385327678),VFG037101(gi:59802366),VFG008111(gi:433650487),VFG026315(gi:83718930),VFG026320(gi:83719612),VFG026325(gi:83720344),VFG000670(gb|NP_706258),VFG005766(gi:25010702)	>VFG031738(gi:169631126) (regX3) Sensory transduction protein RegX3 [RegX3 (CVF667)] [Mycobacterium abscessus ATCC 19977],>VFG036964(gi:385327678) (farB) multidrug resistance translocase [FarAB (CVF758)] [Neisseria meningitidis alpha710],>VFG037101(gi:59802366) (msrA/B(pilB)) trifunctional thioredoxin/methionine sulfoxide reductase A/B protein [Methionine sulphoxide reductase (CVF762)] [Neisseria…	9
17	O65	VFG007573(gi:59712440),VFG037953(gi:407930971)	>VFG007573(gi:59712440) (cheY) chemotaxis protein CheY [Flagella (CVF281)] [Vibrio fischeri ES114],>VFG037953(gi:407930971) (M3Q_287) hypothetical protein [Capsule (CVF775)] [Acinetobacter baumannii TYTH-1]	2
18	O135	VFG038559(gi:330830435),VFG038555(gi:330830434),VFG038548(gi:117619605),VFG038547(gi:330830432),VFG038543(gi:330830431),VFG038537(gi:507521135),VFG038535(gi:330830429),VFG038528(gi:117620900),VFG038525(gi:507521138),VFG038523(gi:330830426),VFG038516(gi:117620458),VFG038515(gi:330830424),VFG038509(gi:507521142),VFG038040(gi:384141333),VFG014133(gi:152989709),VFG001967(gb|NP_282580),VFG003498(gi:12…	>VFG038559(gi:330830435) (flp1) Flp pilin [Flp type IV pili (CVF784)] [Aeromonas veronii B565],>VFG038555(gi:330830434) (flpA) Leader peptidase PilD [Flp type IV pili (CVF784)] [Aeromonas veronii B565],>VFG038548(gi:117619605) (flpB) Flp pilus assembly protein CpaB [Flp type IV pili (CVF784)] [Aeromonas hydrophila subsp. hydrophila ATCC 7966],>VFG038547(gi:330830432) (flpC) protein transporter, o…	22
